# Supplementary material for: Rsp5/NEDD4 and ESCRT regulate TDP-43 toxicity and turnover via an endolysosomal clearance mechanism
Source: J Cell Biol. 2026 Jan 7;225(2):e202212064. doi: 10.1083/jcb.202212064 (PMC12777955; doi:10.1083/jcb.202212064)
Supplement: Table S1 — provides raw dot-blot screen data. [file jcb_202212064_tables1.xlsx]

## Sheet: Hits
Increased TDP-43 levels						Decreased TDP-43 levels
Systematic name	Standard name	Fold change	SD	P-value		Systematic name	Standard name	Fold change	SD	P-value
YNL134C		6.52325	1.66397	0.0289684		YPR067W	ISA2	0.141001	0.0421802	0.0102256
YIL162W	SUC2	5.75986	2.12985	0.0495688		YHR111W	UBA4	0.200731	0.0716774	2.13315e-05
YGL045W	RIM8	5.53033	1.21715	0.003656		YDR009W	GAL3	0.207299	0.210197	0.00328042
YGL087C	MMS2	5.22119	2.15332	0.0282415		YJL141C	YAK1	0.2161	0.0639573	1.45751e-05
YGL046W	RIM8	5.05797	1.12507	0.00384752		YDL167C	NRP1	0.258226	0.156275	0.0109104
YPL065W	VPS28	4.61981	1.88398	0.0294289		YGR291C	dubious ORF	0.265268	0.115311	0.0139905
YGR122W		3.00739	0.695535	0.0366214		YDL222C	FMP45	0.267818	0.211201	0.00433196
YJR043C	POL32	2.82748	0.702116	0.0462829		YDL122W	UBP1	0.268825	0.30717	0.0158247
YGL058W	RAD6	2.75029	0.634292	0.00587165		YMR060C	SAM37	0.271926	0.175882	0.00203879
YMR069W	NAT4	2.58413	0.517332	0.03325		YJR021C	REC107	0.272673	0.194768	0.00319389
YPL184C	MRN1	2.55145	0.704315	0.0167106		YDR293C	SSD1	0.278477	0.0929963	0.0021725
YMR154C	RIM13	2.51672	0.432114	0.0203415		YIL110W	HPM1	0.281073	0.0571687	2.54618e-05
YDR003W-A	Unknown function	2.38057	0.404287	0.0195667		YKR027W	BCH2	0.282326	0.109048	0.000151581
YJL204C	RCY1	2.26226	0.713426	0.037921		YBL045C	COR1	0.282662	0.0921664	0.00170806
YLR006C	SSK1	2.21232	0.392907	0.0132937		YDR446W	ECM11	0.283424	0.100567	0.00101401
YBR103W	SIF2	2.14197	0.477602	0.0517791		YJL065C	DLS1	0.293258	0.215377	0.0135004
YPR135W	CTF4	2.05259	0.434406	0.00731085		YGR063C	SPT4	0.296188	0.0903569	5.91925e-05
YMR188C	MRPS17	1.91355	0.293347	0.00557668		YHR041C	SRB2	0.298882	0.183796	0.00681486
YFL016C	MDJ1	1.88842	0.392228	0.0568123		YLL007C	LMO1	0.318007	0.192155	0.00918826
YGL173C	XRN1	1.88	0.0385216	0.0100483		YGR276C	RNH70	0.320179	0.0788465	0.017673
YMR100W	MUB1	1.87534	0.283369	0.0208437		YOR007C	SGT2	0.326997	0.0826995	7.14799e-05
YDL194W	SNF3	1.86504	0.34682	0.0434937		YDL240W	LRG1	0.328158	0.211148	0.00571353
YMR070W	MOT3	1.85613	0.178536	0.011757		YNR051C	BRE5	0.329058	0.200292	0.00467415
YLR042C	NFG1	1.83245	0.535757	0.0508822		YAL047C	SPC72	0.331615	0.0867149	2.11802e-05
YDL041W	dubious ORF	1.7992	0.121875	0.00218463		YBR020W	GAL1	0.332319	0.150129	0.00177999
YJR113C	RSM7	1.79886	0.507066	0.0502757		YPL248C	GAL4	0.332482	0.229132	0.0207186
YAL044C	GCV3	1.79523	0.412956	0.0278724		YLR391W	CCW14	0.333715	0.259606	0.0282646
YBR174C	Dubious ORF	1.79305	0.379423	0.0144771		YOL018C	TLG2	0.334599	0.0589455	3.66954e-05
YBR221W-A	Unknown function	1.78369	0.0364775	0.000578481		YNL133C	FYV6	0.334993	0.181761	0.00540714
YFL018C	LPD1	1.78255	0.233956	0.0126905		YDR290W	dubious ORF	0.336076	0.142739	0.0113356
YOL064C	MET22	1.74425	0.217968	0.0127592		YOR331C	dubious ORF	0.336619	0.118859	0.0169832
YLR069C	MEF1	1.72626	0.382797	0.0286188		YDR024W	FYV1	0.341089	0.088726	2.88136e-05
YLR412W	BER1	1.65838	0.348078	0.0305433		YDR379W	RGA2	0.343642	0.136219	0.00060746
YBR175W	SWD3	1.64463	0.27183	0.00800313		YNR004W	SWM2	0.344522	0.0632555	4.27634e-05
YDR227W	SIR4	1.57127	0.284078	0.0250811		YHR060W	VMA22	0.346312	0.133825	0.00475219
YIL066C	RNR3	1.56201	0.164589	0.0297165		YBR020W	GAL1	0.347818	0.114435	0.0206465
YJL172W	CPS1	1.56037	0.145413	0.00635578		YBR019C	GAL10	0.349561	0.0959574	0.000123621
YMR159C	ATG16	1.53733	0.151157	0.00145354		YOR291W	YPK9	0.351327	0.0201393	0.000105961
YBR105C	VID24	1.53631	0.18107	0.0266825		YDL130W	RPP1B	0.3545	0.118527	0.000354371
YAL015C	NTG1	1.51624	0.273952	0.0266822		YPR089W	YPR089W	0.355104	0.064904	5.8001e-05
YJL187C	SWE1	1.50736	0.139252	0.00236726		YBR077C	SLM4	0.357409	0.0936519	0.000117648
YML083C	Unknown function	1.50446	0.247511	0.0201557		YDR014W	RAD61	0.359037	0.239406	0.0104159
YGL252C	RTG2	1.50252	0.214559	0.0149226		YDR001C	NTH1	0.359095	0.239394	0.010417
YJL121C	RPE1	1.50146	0.196266	0.0251995		YLR062C	BUD28	0.359754	0.271674	0.0132508
						YHR114W	BZZ1	0.363983	0.159134	0.0105566
						YBR034C	HMT1	0.366942	0.0707677	5.65829e-05
						YOR312C	RPL20B	0.36914	0.245928	0.0303798
						YJR055W	HIT1	0.370644	0.26204	0.0148471
						YCR034W	ELO2	0.371467	0.264079	0.0152795
						YGR200C	ELP2	0.371849	0.106352	0.00154481
						YMR135W-A	dubious ORF	0.375846	0.0858938	0.000555221
						YNL139C	THO2	0.376288	0.0472618	6.77684e-05
						YIL119C	RPI1	0.378352	0.0738092	6.69963e-05
						YHR051W	COX6	0.381337	0.0828457	0.000269546
						YNL025C	SSN8	0.382421	0.144054	0.00187112
						YKR034W	DAL80	0.382706	0.196088	0.0098222
						YGL072C	dubious ORF	0.385626	0.266865	0.0133629
						YPL273W	SAM4	0.387104	0.202327	0.0164367
						YHR066W	SSF1	0.387465	0.0160712	7.62456e-06
						YHR140W	no name	0.387741	0.163827	0.00607774
						YOR061W	CKA2	0.388119	0.268698	0.0426485
						YGL015C	YGL015C	0.388528	0.304083	0.0202671
						YHR026W	VMA16	0.3897	0.262191	0.0392271
						YJR052W	RAD7	0.389972	0.168232	0.00308634
						YOL043C	NTG2	0.392728	0.0208719	0.000133333
						YGL070C	RPB9	0.394234	0.252147	0.0367772
						YHR015W	MIP6	0.394486	0.0341965	2.45356e-06
						YJL058C	BIT61	0.395038	0.124712	0.00134999
						YNL326C	PFA3	0.395434	0.214526	0.0213159
						YHL008C	YHL008C	0.400309	0.0496919	5.72633e-06
						YPL111W	CAR1	0.401179	0.150755	0.00139523
						YMR106C	YKU80	0.402001	0.0940783	0.00028136
						YJR118C	ILM1	0.402593	0.270916	0.0191895
						YKR024C	DBP7	0.404856	0.24377	0.0490144
						YFR001W	LOC1	0.405191	0.117427	0.00818384
						YLR431C	ATG23	0.407162	0.256187	0.0164573
						YPR087W	VPS69	0.409302	0.232843	0.0293094
						YER040W	GLN3	0.409436	0.0975232	0.00109733
						YHR081W	LRP1	0.410028	0.0788873	0.000223405
						YLR460C	YLR460C	0.413017	0.240294	0.0137569
						YOL006C	TOP1	0.413312	0.156502	0.00590571
						YJR032W	CPR7	0.413809	0.172852	0.0263251
						YDR466W	PKH3	0.41426	0.138569	0.00901534
						YJL127C-B	MCO6	0.41528	0.260982	0.0214538
						YCL058C	FYV5	0.417841	0.2537	0.0168237
						YDR031W	MIX14	0.418397	0.264896	0.0193308
						YOR293W	RPS10A	0.418944	0.260374	0.0439851
						YLR403W	SFP1	0.421093	0.212034	0.0327605
						YGL213C	SKI8	0.421165	0.345731	0.0421167
						YDR457W	TOM1	0.42237	0.0651694	7.79982e-05
						YGR032W	GSC2	0.4244	0.118424	0.000761929
						YJL012C	VTC4	0.425964	0.183123	0.0292995
						YDR363W-A	SEM1	0.426581	0.338933	0.0366939
						YJR074W	MOG1	0.430412	0.204669	0.00861037
						YHR181W	SVP26	0.430964	0.141678	0.00370318
						YIL053W	GPP1	0.433781	0.0691508	0.0009392
						YGR201C	YGR201C	0.4358	0.0827072	0.00023024
						YNL276C	dubious ORF	0.436614	0.0598453	0.000580287
						YJL073W	JEM1	0.437097	0.210454	0.023464
						YBR169C	SSE2	0.43765	0.0982	0.000306411
						YMR123W	PKR1	0.440182	0.139095	0.00357737
						YJR063W	RPA12	0.443014	0.244223	0.0169489
						YBR031W	RPL4A	0.445417	0.116768	0.000834797
						YIL007C	NAS2	0.449525	0.167109	0.0252046
						YOR338W	YOR338W	0.450902	0.126409	0.00237776
						YHL030W	ECM29	0.451373	0.0582704	2.78309e-05
						YBR267W	REI1	0.451626	0.129306	0.00197196
						YOR255W	OSW1	0.452206	0.155776	0.0134053
						YDL128W	VCX1	0.454037	0.177187	0.00563903
						YKR033C	dubious ORF	0.455499	0.127979	0.0129407
						YKR014C	YPT52	0.457342	0.139892	0.0166534
						YOL081W	IRA2	0.457611	0.010908	0.000300691
						YBL093C	ROX3	0.457868	0.237548	0.0180993
						YDR392W	SPT3	0.458087	0.229794	0.00955314
						YJL139C	YUR1	0.45912	0.109531	0.000656668
						YDL100C	GET3	0.463442	0.200624	0.00966586
						YEL027W	VMA3	0.463736	0.154298	0.00302756
						YIL064W	EFM4	0.464429	0.0452792	3.85207e-05
						YOR027W	STI1	0.467093	0.0916528	0.000466773
						YDR382W	RPP2B	0.469599	0.121265	0.00229489
						YCR009C	RVS161	0.470641	0.139137	0.0101874
						YML097C	VPS9	0.470869	0.165385	0.0105789
						YGR086C	PIL1	0.472469	0.091514	0.000317282
						YDR025W	RPS11A	0.473308	0.0752693	1.98017e-05
						YIL028W	dubious ORF	0.474087	0.0819996	0.00284241
						YIL050W	PCL7	0.474746	0.0652573	0.00082912
						YHR105W	YPT35	0.476851	0.169506	0.0213576
						YKL054C	DEF1	0.477114	0.178869	0.0242083
						YGR197C	SNG1	0.47782	0.157462	0.0167904
						YOR309C	dubious ORF	0.478116	0.190627	0.00872682
						YHR167W	THP2	0.478846	0.0628227	6.59013e-05
						YER057C	HMF1	0.479587	0.132419	0.00869321
						YGR089W	NNF2	0.47964	0.104966	0.000635755
						YAL064C-A	TDA8	0.480624	0.315992	0.0438688
						YPL181W	CTI6	0.481305	0.114512	0.00253184
						YIL065C	FIS1	0.483009	0.0296363	5.56198e-07
						YDR330W	UBX5	0.485229	0.189155	0.038261
						YIL006W	YIA6	0.485656	0.203727	0.0449231
						YKL077W	PSG1	0.486049	0.0831009	0.00051664
						YOR043W	WHI2	0.488295	0.24356	0.0490249
						YNL248C	RPA49	0.488631	0.194796	0.023842
						YDL095W	PMT1	0.488894	0.144156	0.0147358
						YDR130C	FIN1	0.4894	0.137051	0.00335729
						YMR238W	DFG5	0.489731	0.161528	0.00274531
						YHL023C	NPR3	0.490112	0.160574	0.0190523
						YGR287C	IMA1	0.490245	0.178561	0.034353
						YPR057W	BRR1	0.490623	0.14149	0.00572715
						YKL106W	AAT1	0.49223	0.129709	0.00777447
						YMR141C	YMR141C	0.492996	0.124789	0.000526213
						YGR110W	CLD1	0.496851	0.180825	0.0124934
						YNL196C	SLZ1	0.498019	0.291804	0.041266
						YOR156C	NFI1	0.498045	0.0911469	0.0011004

## Sheet: Strain Map
ORF name	Strain	Plate	Row	Col
YAL068C	BY4741	1	A	2
YAL067C	BY4741	1	A	3
YAL066W	BY4741	1	A	4
YAL065C	BY4741	1	A	5
YAL062W	BY4741	1	A	6
YAL061W	BY4741	1	A	7
YAL060W	BY4741	1	A	8
YAL059W	BY4741	1	A	9
YAL058W	BY4741	1	A	10
YAL056W	BY4741	1	A	11
YAL055W	BY4741	1	A	12
YAL053W	BY4741	1	B	1
YAL051W	BY4741	1	B	2
YAL049C	BY4741	1	B	3
YAL048C	BY4741	1	B	4
YAL046C	BY4741	1	B	5
YAL045C	BY4741	1	B	6
YAL044C	BY4741	1	B	7
YAL042W	BY4741	1	B	8
YAL043C-a	BY4741	1	B	9
YAL040C	BY4741	1	B	10
YAL039C	BY4741	1	B	11
YAL037W	BY4741	1	B	12
YAL036C	BY4741	1	C	1
YAL035W	BY4741	1	C	2
YAL034C	BY4741	1	C	3
YAL031C	BY4741	1	C	4
YAL030W	BY4741	1	C	5
YAL029C	BY4741	1	C	6
YAL028W	BY4741	1	C	7
YAL027W	BY4741	1	C	8
YAL026C	BY4741	1	C	9
YAL023C	BY4741	1	C	10
YAL022C	BY4741	1	C	11
YAL021C	BY4741	1	C	12
YAL020C	BY4741	1	D	1
YAL019W	BY4741	1	D	2
YAL018C	BY4741	1	D	3
YAL017W	BY4741	1	D	4
YAL015C	BY4741	1	D	5
YAL014C	BY4741	1	D	6
YAL013W	BY4741	1	D	7
YAL011W	BY4741	1	D	8
YAL010C	BY4741	1	D	9
YAL009W	BY4741	1	D	10
YAL008W	BY4741	1	D	11
YAL007C	BY4741	1	D	12
YAL004W	BY4741	1	E	1
YAL005C	BY4741	1	E	2
YAL002W	BY4741	1	E	3
YAR002W	BY4741	1	E	4
YAR003W	BY4741	1	E	5
YAR014C	BY4741	1	E	6
YAR015W	BY4741	1	E	7
YAR018C	BY4741	1	E	8
YAR020C	BY4741	1	E	9
YAR023C	BY4741	1	E	10
YAR027W	BY4741	1	E	11
YAR028W	BY4741	1	E	12
YAR029W	BY4741	1	F	1
YAR031W	BY4741	1	F	2
YAR030C	BY4741	1	F	3
YAR035W	BY4741	1	F	4
YAR037W	BY4741	1	F	5
YAR040C	BY4741	1	F	6
YAR042W	BY4741	1	F	7
YAR043C	BY4741	1	F	8
YAR044W	BY4741	1	F	9
YAR047C	BY4741	1	F	10
YLL001W	BY4741	1	F	11
YLL002W	BY4741	1	F	12
YLL005C	BY4741	1	G	1
YLL006W	BY4741	1	G	2
YLL009C	BY4741	1	G	3
YLL010C	BY4741	1	G	4
YLL012W	BY4741	1	G	5
YLL013C	BY4741	1	G	6
YLL014W	BY4741	1	G	7
YLL015W	BY4741	1	G	8
YLL016W	BY4741	1	G	9
YLL017W	BY4741	1	G	10
YLL019C	BY4741	1	G	11
YLL020C	BY4741	1	G	12
YLL021W	BY4741	1	H	1
YLL023C	BY4741	1	H	3
YLL024C	BY4741	1	H	4
YLL025W	BY4741	1	H	5
YLL026W	BY4741	1	H	6
YLL028W	BY4741	1	H	7
YLL029W	BY4741	1	H	8
YLL032C	BY4741	1	H	9
YLL033W	BY4741	1	H	10
YLL038C	BY4741	1	H	11
YLL039C	BY4741	1	H	12
YLL040C	BY4741	2	A	1
YLL041C	BY4741	2	A	3
YLL042C	BY4741	2	A	4
YLL043W	BY4741	2	A	5
YLL045C	BY4741	2	A	6
YLL046C	BY4741	2	A	7
YLL047W	BY4741	2	A	8
YLL051C	BY4741	2	A	9
YLL052C	BY4741	2	A	10
YLL053C	BY4741	2	A	11
YLL054C	BY4741	2	A	12
YLL055W	BY4741	2	B	1
YLL056C	BY4741	2	B	2
YLL057C	BY4741	2	B	3
YLL058W	BY4741	2	B	4
YLL060C	BY4741	2	B	5
YLL061W	BY4741	2	B	6
YLL062C	BY4741	2	B	7
YLL063C	BY4741	2	B	8
YLR001C	BY4741	2	B	9
YLR003C	BY4741	2	B	10
YLR004C	BY4741	2	B	11
YLR011W	BY4741	2	B	12
YLR012C	BY4741	2	C	1
YLR013W	BY4741	2	C	2
YLR014C	BY4741	2	C	3
YLR015W	BY4741	2	C	4
YLR016C	BY4741	2	C	5
YLR017W	BY4741	2	C	6
YLR018C	BY4741	2	C	7
YLR019W	BY4741	2	C	8
YLR020C	BY4741	2	C	9
YLR021W	BY4741	2	C	10
YLR023C	BY4741	2	C	11
YLR024C	BY4741	2	C	12
YLR025W	BY4741	2	D	1
YLR027C	BY4741	2	D	2
YLR028C	BY4741	2	D	3
YLR042C	BY4741	2	D	4
YLR043C	BY4741	2	D	5
YLR044C	BY4741	2	D	6
YLR046C	BY4741	2	D	7
YLR047C	BY4741	2	D	8
YLR048W	BY4741	2	D	9
YLR049C	BY4741	2	D	10
YLR053C	BY4741	2	D	11
YLR054C	BY4741	2	D	12
YLR055C	BY4741	2	E	1
YLR056W	BY4741	2	E	2
YLR057W	BY4741	2	E	3
YLR058C	BY4741	2	E	4
YLR059C	BY4741	2	E	5
YLR061W	BY4741	2	E	6
YLR062C	BY4741	2	E	7
YLR063W	BY4741	2	E	8
YLR064W	BY4741	2	E	9
YLR065C	BY4741	2	E	10
YLR067C	BY4741	2	E	11
YLR068W	BY4741	2	E	12
YLR069C	BY4741	2	F	1
YLR070C	BY4741	2	F	2
YLR072W	BY4741	2	F	3
YLR073C	BY4741	2	F	4
YLR074C	BY4741	2	F	5
YLR077W	BY4741	2	F	6
YLR079W	BY4741	2	F	7
YLR080W	BY4741	2	F	8
YLR081W	BY4741	2	F	9
YLR082C	BY4741	2	F	10
YLR083C	BY4741	2	F	11
YLR084C	BY4741	2	F	12
YLR085C	BY4741	2	G	1
YLR087C	BY4741	2	G	2
YLR089C	BY4741	2	G	3
YLR090W	BY4741	2	G	4
YLR091W	BY4741	2	G	5
YLR092W	BY4741	2	G	6
YLR093C	BY4741	2	G	7
YLR094C	BY4741	2	G	8
YLR095C	BY4741	2	G	9
YLR096W	BY4741	2	G	10
YLR097C	BY4741	2	G	11
YLR098C	BY4741	2	G	12
YLR099C	BY4741	2	H	1
YLR102C	BY4741	2	H	3
YLR104W	BY4741	2	H	4
YLR107W	BY4741	2	H	5
YLR108C	BY4741	2	H	6
YLR109W	BY4741	2	H	7
YLR111W	BY4741	2	H	8
YLR112W	BY4741	2	H	9
YLR113W	BY4741	2	H	10
YLR114C	BY4741	2	H	11
YLR118C	BY4741	2	H	12
YLR119W	BY4741	3	A	1
YLR120C	BY4741	3	A	2
YLR121C	BY4741	3	A	4
YLR122C	BY4741	3	A	5
YLR123C	BY4741	3	A	6
YLR124W	BY4741	3	A	7
YLR125W	BY4741	3	A	8
YML089C	BY4730	3	A	9
YML088W	BY4730	3	A	10
YML087C	BY4730	3	A	11
YML086C	BY4730	3	A	12
YML084W	BY4730	3	B	1
YML083C	BY4730	3	B	2
YML082W	BY4730	3	B	3
YML081W	BY4730	3	B	4
YML080W	BY4730	3	B	5
YML079W	BY4730	3	B	6
YML078W	BY4730	3	B	7
YML063W	BY4741	3	B	8
YML062C	BY4741	3	B	9
YML061C	BY4741	3	B	10
YML060W	BY4741	3	B	11
YML059C	BY4741	3	B	12
YML058W	BY4741	3	C	1
YML057W	BY4741	3	C	2
YML058C-A	BY4741	3	C	3
YML056C	BY4741	3	C	4
YML055W	BY4741	3	C	5
YML054C	BY4741	3	C	6
YML053C	BY4741	3	C	7
YML052W	BY4741	3	C	8
YML051W	BY4741	3	C	9
YML050W	BY4741	3	C	10
YML048W	BY4741	3	C	11
YML048W-A	BY4741	3	C	12
YML037C	BY4741	3	D	1
YML035C	BY4741	3	D	2
YML034W	BY4741	3	D	3
YML035C-A	BY4741	3	D	4
YML033W	BY4741	3	D	5
YML032C	BY4741	3	D	6
YML030W	BY4741	3	D	7
YML029W	BY4741	3	D	8
YML028W	BY4741	3	D	9
YML026C	BY4741	3	D	10
YML024W	BY4741	3	D	11
YML020W	BY4741	3	D	12
YML019W	BY4741	3	E	1
YML018C	BY4741	3	E	2
YML017W	BY4741	3	E	3
YML016C	BY4741	3	E	4
YML014W	BY4741	3	E	5
YML013W	BY4741	3	E	6
YML013C-A	BY4741	3	E	7
YML012W	BY4741	3	E	8
YML011C	BY4741	3	E	9
YML009c	BY4741	3	E	10
YML008C	BY4741	3	E	11
YML007W	BY4741	3	E	12
YML006C	BY4741	3	F	1
YML005W	BY4741	3	F	2
YML004C	BY4741	3	F	3
YML003W	BY4741	3	F	4
YML002W	BY4741	3	F	5
YML001W	BY4741	3	F	6
YMR002W	BY4741	3	F	7
YMR003W	BY4741	3	F	8
YMR006C	BY4741	3	F	9
YMR007W	BY4741	3	F	10
YMR008C	BY4741	3	F	11
YMR009W	BY4741	3	F	12
YMR010W	BY4741	3	G	1
YMR011W	BY4741	3	G	2
YMR012W	BY4741	3	G	3
YMR014W	BY4741	3	G	4
YMR015C	BY4741	3	G	5
YMR016C	BY4741	3	G	6
YMR017W	BY4741	3	G	7
YMR018W	BY4741	3	G	8
YMR019W	BY4741	3	G	9
YMR020W	BY4741	3	G	10
YMR021C	BY4741	3	G	11
YMR022W	BY4741	3	G	12
YMR023C	BY4741	3	H	1
YMR024W	BY4741	3	H	3
YMR025W	BY4741	3	H	4
YMR026C	BY4741	3	H	5
YMR027W	BY4741	3	H	6
YMR029C	BY4741	3	H	7
YMR030W	BY4741	3	H	8
YMR031W-A	BY4741	3	H	9
YMR031C	BY4741	3	H	10
YMR032W	BY4741	3	H	11
YMR034C	BY4741	3	H	12
YMR035W	BY4741	4	A	1
YMR036C	BY4741	4	A	2
YMR039C	BY4741	4	A	3
YMR040W	BY4741	4	A	5
YMR041C	BY4741	4	A	6
YMR042W	BY4741	4	A	7
YMR044W	BY4741	4	A	8
YMR140W	BY4741	4	A	9
YMR141C	BY4741	4	A	10
YMR143W	BY4741	4	A	11
YMR144W	BY4741	4	A	12
YMR145C	BY4741	4	B	1
YMR147W	BY4741	4	B	2
YMR148W	BY4741	4	B	3
YMR151W	BY4741	4	B	4
YMR150C	BY4741	4	B	5
YMR152W	BY4741	4	B	6
YMR153W	BY4741	4	B	7
YMR153C-A	BY4741	4	B	8
YMR155W	BY4741	4	B	9
YMR156C	BY4741	4	B	10
YMR157C	BY4741	4	B	11
YMR158W-A	BY4741	4	B	12
YMR159C	BY4741	4	C	1
YMR161W	BY4741	4	C	2
YMR162C	BY4741	4	C	3
YMR163C	BY4741	4	C	4
YMR164C	BY4741	4	C	5
YMR166C	BY4741	4	C	6
YMR167W	BY4741	4	C	7
YMR169C	BY4741	4	C	8
YMR170C	BY4741	4	C	9
YMR172C-A	BY4741	4	C	10
YMR173W-A	BY4741	4	C	11
YMR174C	BY4741	4	C	12
YMR175W	BY4741	4	D	1
YMR176W	BY4741	4	D	2
YMR177W	BY4741	4	D	3
YMR178W	BY4741	4	D	4
YMR179W	BY4741	4	D	5
YMR180C	BY4741	4	D	6
YMR182C	BY4741	4	D	7
YMR183C	BY4741	4	D	8
YMR184W	BY4741	4	D	9
YMR186W	BY4741	4	D	10
YMR187C	BY4741	4	D	11
YMR188C	BY4741	4	D	12
YMR189W	BY4741	4	E	1
YMR190C	BY4741	4	E	2
YMR191W	BY4741	4	E	3
YMR192W	BY4741	4	E	4
YMR193W	BY4741	4	E	5
YMR194W	BY4741	4	E	6
YMR193C-A	BY4741	4	E	7
YMR195W	BY4741	4	E	8
YMR196W	BY4741	4	E	9
YMR198W	BY4741	4	E	10
YMR199W	BY4741	4	E	11
YMR201C	BY4741	4	E	12
YMR202W	BY4741	4	F	1
YMR204C	BY4741	4	F	2
YMR205C	BY4741	4	F	3
YMR206W	BY4741	4	F	4
YMR207C	BY4741	4	F	5
YMR210W	BY4741	4	F	6
YMR214W	BY4741	4	F	7
YMR215W	BY4741	4	F	8
YMR216C	BY4741	4	F	9
YMR219W	BY4741	4	F	10
YMR221C	BY4741	4	F	11
YMR222C	BY4741	4	F	12
YMR223W	BY4741	4	G	1
YMR224C	BY4741	4	G	2
YMR225C	BY4741	4	G	3
YMR226C	BY4741	4	G	4
YMR228W	BY4741	4	G	5
YMR230W	BY4741	4	G	6
YMR231W	BY4741	4	G	7
YMR232W	BY4741	4	G	8
YMR233W	BY4741	4	G	9
YMR234W	BY4741	4	G	10
YMR237W	BY4741	4	G	11
YMR238W	BY4741	4	G	12
YMR241W	BY4741	4	H	1
YMR242C	BY4741	4	H	3
YMR243C	BY4741	4	H	4
YMR244W	BY4741	4	H	5
YMR245W	BY4741	4	H	6
YMR244C-A	BY4741	4	H	7
YMR246W	BY4741	4	H	8
YMR247C	BY4741	4	H	9
YMR250W	BY4741	4	H	10
YMR251W	BY4741	4	H	11
YMR251W-A	BY4741	4	H	12
YMR252C	BY4741	5	A	1
YMR253C	BY4741	5	A	2
YMR254C	BY4741	5	A	3
YMR255W	BY4741	5	A	4
YMR256C	BY4741	5	A	6
YMR257C	BY4741	5	A	7
YMR258C	BY4741	5	A	8
YMR259C	BY4741	5	A	9
YMR261C	BY4741	5	A	10
YMR262W	BY4741	5	A	11
YNL047C	BY4741	5	A	12
YMR264W	BY4741	5	B	1
YMR265C	BY4741	5	B	2
YMR266W	BY4741	5	B	3
YMR267W	BY4741	5	B	4
YMR269W	BY4741	5	B	5
YMR272C	BY4741	5	B	6
YMR273C	BY4741	5	B	7
YMR274C	BY4741	5	B	8
YMR275C	BY4741	5	B	9
YMR276W	BY4741	5	B	10
YMR278W	BY4741	5	B	11
YMR280C	BY4741	5	B	12
YMR282C	BY4741	5	C	1
YMR283C	BY4741	5	C	2
YMR284W	BY4741	5	C	3
YMR285C	BY4741	5	C	4
YMR286W	BY4741	5	C	5
YMR287C	BY4741	5	C	6
YMR289W	BY4741	5	C	7
YMR291W	BY4741	5	C	8
YMR292W	BY4741	5	C	9
YMR293C	BY4741	5	C	10
YMR294W	BY4741	5	C	11
YMR294W-A	BY4741	5	C	12
YMR295C	BY4741	5	D	1
YMR297W	BY4741	5	D	2
YMR299C	BY4741	5	D	3
YMR300C	BY4741	5	D	4
YMR302C	BY4741	5	D	5
YMR303C	BY4741	5	D	6
YMR304W	BY4741	5	D	7
YMR304C-A	BY4741	5	D	8
YMR305C	BY4741	5	D	9
YMR306C-A	BY4741	5	D	10
YMR307W	BY4741	5	D	11
YMR310C	BY4741	5	D	12
YNL339C	BY4741	5	E	1
YNL338W	BY4741	5	E	2
YNL336W	BY4741	5	E	3
YNL335W	BY4741	5	E	4
YNL334C	BY4741	5	E	5
YNL333W	BY4741	5	E	6
YNL332W	BY4741	5	E	7
YNL330C	BY4741	5	E	8
YNL329C	BY4741	5	E	9
YNL328C	BY4741	5	E	10
YNL327W	BY4741	5	E	11
YNL326C	BY4741	5	E	12
YNL324W	BY4741	5	F	1
YNL325C	BY4741	5	F	2
YNL323W	BY4741	5	F	3
YNL322C	BY4741	5	F	4
YNL321W	BY4741	5	F	5
YNL320W	BY4741	5	F	6
YNL319W	BY4741	5	F	7
YNL318C	BY4741	5	F	8
YNL314W	BY4741	5	F	9
YNL311C	BY4741	5	F	10
YNL309W	BY4741	5	F	11
YNL053W	BY4741	5	F	12
YNL305C	BY4741	5	G	1
YNL304W	BY4741	5	G	2
YNL303W	BY4741	5	G	3
YNL302C	BY4741	5	G	4
YNL301C	BY4741	5	G	5
YNL299W	BY4741	5	G	6
YNL298W	BY4741	5	G	7
YNL086W	BY4741	5	G	8
YNL297C	BY4741	5	G	9
YNL295W	BY4741	5	G	10
YNL294C	BY4741	5	G	11
YNL293W	BY4741	5	G	12
YNL089C	BY4741	5	H	1
YNL291C	BY4741	5	H	3
YNL289W	BY4741	5	H	4
YNL288W	BY4741	5	H	5
YNL286W	BY4741	5	H	6
YNL285W	BY4741	5	H	7
YNL283C	BY4741	5	H	8
YNL281W	BY4741	5	H	9
YNL280C	BY4741	5	H	10
YNL278W	BY4741	5	H	11
YNL096C	BY4741	5	H	12
YNL276C	BY4741	6	A	1
YNL275W	BY4741	6	A	2
YNL273W	BY4741	6	A	3
YNL271C	BY4741	6	A	4
YNL270C	BY4741	6	A	5
YNL269W	BY4741	6	A	7
YNL268W	BY4741	6	A	8
YNL266W	BY4741	6	A	9
YNL265C	BY4741	6	A	10
YNL264C	BY4741	6	A	11
YNL259C	BY4741	6	A	12
YNL257C	BY4741	6	B	1
YNL255C	BY4741	6	B	2
YNL254C	BY4741	6	B	3
YNL253W	BY4741	6	B	4
YNL249C	BY4741	6	B	5
YNL248C	BY4741	6	B	6
YNL246W	BY4741	6	B	7
YOR001W	BY4741	6	B	8
YOR002W	BY4741	6	B	9
YOR003W	BY4741	6	B	10
YOR005C	BY4741	6	B	11
YOR006C	BY4741	6	B	12
YOR007C	BY4741	6	C	1
YOR008C	BY4741	6	C	2
YOR009W	BY4741	6	C	3
YOR010C	BY4741	6	C	4
YOR011W	BY4741	6	C	5
YOR012W	BY4741	6	C	6
YOR013W	BY4741	6	C	7
YOR014W	BY4741	6	C	8
YOR015W	BY4741	6	C	9
YOR016C	BY4741	6	C	10
YOR017W	BY4741	6	C	11
YOR018W	BY4741	6	C	12
YOR019W	BY4741	6	D	1
YOR021C	BY4741	6	D	2
YOR022C	BY4741	6	D	3
YOR023C	BY4741	6	D	4
YOR024W	BY4741	6	D	5
YOR025W	BY4741	6	D	6
YOR026W	BY4741	6	D	7
YOR027W	BY4741	6	D	8
YOR028C	BY4741	6	D	9
YOR029W	BY4741	6	D	10
YOR030W	BY4741	6	D	11
YOR031W	BY4741	6	D	12
YOR032C	BY4741	6	E	1
YOR033C	BY4741	6	E	2
YOR034C	BY4741	6	E	3
YOR035C	BY4741	6	E	4
YOR036W	BY4741	6	E	5
YOR037W	BY4741	6	E	6
YOR038C	BY4741	6	E	7
YOR039W	BY4741	6	E	8
YOR040W	BY4741	6	E	9
YOR041C	BY4741	6	E	10
YOR042W	BY4741	6	E	11
YOR043W	BY4741	6	E	12
YOR044W	BY4741	6	F	1
YOR045W	BY4741	6	F	2
YOR047C	BY4741	6	F	3
YOR049C	BY4741	6	F	4
YOR050C	BY4741	6	F	5
YOR051C	BY4741	6	F	6
YOR052C	BY4741	6	F	7
YOR053W	BY4741	6	F	8
YOR054C	BY4741	6	F	9
YOR055W	BY4741	6	F	10
YOR058C	BY4741	6	F	11
YOR059C	BY4741	6	F	12
YOR061W	BY4741	6	G	1
YOR062C	BY4741	6	G	2
YOR064C	BY4741	6	G	3
YOR065W	BY4741	6	G	4
YOR066W	BY4741	6	G	5
YOR067C	BY4741	6	G	6
YOR068C	BY4741	6	G	7
YOR069W	BY4741	6	G	8
YOR070C	BY4741	6	G	9
YOR071C	BY4741	6	G	10
YOR072W	BY4741	6	G	11
YOR073W	BY4741	6	G	12
YOR076C	BY4741	6	H	1
YOR078W	BY4741	6	H	3
YOR079C	BY4741	6	H	4
YOR080W	BY4741	6	H	5
YOR081C	BY4741	6	H	6
YOR082C	BY4741	6	H	7
YOR083W	BY4741	6	H	8
YOR084W	BY4741	6	H	9
YOR085W	BY4741	6	H	10
YOR086C	BY4741	6	H	11
YOR087W	BY4741	6	H	12
YOR088W	BY4741	7	A	1
YOR089C	BY4741	7	A	2
YOR090C	BY4741	7	A	3
YOR091W	BY4741	7	A	4
YOR092W	BY4741	7	A	5
YOR093C	BY4741	7	A	6
YOR094W	BY4741	7	A	8
YOR289W	BY4741	7	A	9
YOR290C	BY4741	7	A	10
YOR291W	BY4741	7	A	11
YOR292C	BY4741	7	A	12
YOR293W	BY4741	7	B	1
YOR295W	BY4741	7	B	2
YOR296W	BY4741	7	B	3
YOR297C	BY4741	7	B	4
YOR298W	BY4741	7	B	5
YOR299W	BY4741	7	B	6
YOR301W	BY4741	7	B	7
YOR302W	BY4741	7	B	8
YOR303W	BY4741	7	B	9
YOR304C-A	BY4741	7	B	10
YOR304W	BY4741	7	B	11
YOR305W	BY4741	7	B	12
YOR307C	BY4741	7	C	1
YOR308C	BY4741	7	C	2
YOR311C	BY4741	7	C	3
YOR312C	BY4741	7	C	4
YOR313C	BY4741	7	C	5
YOR314W	BY4741	7	C	6
YOR315W	BY4741	7	C	7
YOR316C	BY4741	7	C	8
YOR318C	BY4741	7	C	9
YOR320C	BY4741	7	C	10
YOR321W	BY4741	7	C	11
YOR322C	BY4741	7	C	12
YOR323C	BY4741	7	D	1
YOR324C	BY4741	7	D	2
YOR327C	BY4741	7	D	3
YOR328W	BY4741	7	D	4
YOR330C	BY4741	7	D	5
YOR332W	BY4741	7	D	6
YOR334W	BY4741	7	D	7
YOR337W	BY4741	7	D	8
YOR338W	BY4741	7	D	9
YOR339C	BY4741	7	D	10
YOR342C	BY4741	7	D	11
YOR343C	BY4741	7	D	12
YOR344C	BY4741	7	E	1
YOR346W	BY4741	7	E	2
YOR347C	BY4741	7	E	3
YOR348C	BY4741	7	E	4
YOR349W	BY4741	7	E	5
YOR350C	BY4741	7	E	6
YOR351C	BY4741	7	E	7
YOR352W	BY4741	7	E	8
YOR354C	BY4741	7	E	9
YOR355W	BY4741	7	E	10
YOR356W	BY4741	7	E	11
YOR357C	BY4741	7	E	12
YOR358W	BY4741	7	F	1
YOR359W	BY4741	7	F	2
YOR360C	BY4741	7	F	3
YOR363C	BY4741	7	F	4
YOR365C	BY4741	7	F	5
YOR367W	BY4741	7	F	6
YOR368W	BY4741	7	F	7
YOR371C	BY4741	7	F	8
YOR374W	BY4741	7	F	9
YOR375C	BY4741	7	F	10
YOR376W	BY4741	7	F	11
YOR377W	BY4741	7	F	12
YOR378W	BY4741	7	G	1
YOR380W	BY4741	7	G	2
YOR381W	BY4741	7	G	3
YOR382W	BY4741	7	G	4
YOR383C	BY4741	7	G	5
YOR384W	BY4741	7	G	6
YOR385W	BY4741	7	G	7
YOR386W	BY4741	7	G	8
YOL001W	BY4741	7	G	9
YOL002C	BY4741	7	G	10
YOL003C	BY4741	7	G	11
YOL004W	BY4741	7	G	12
YOL006C	BY4741	7	H	1
YOL007C	BY4741	7	H	3
YOL008W	BY4741	7	H	4
YOL009C	BY4741	7	H	5
YOL011W	BY4741	7	H	6
YOL012C	BY4741	7	H	7
YOL013C	BY4741	7	H	8
YOL014W	BY4741	7	H	9
YOL015W	BY4741	7	H	10
YOL017W	BY4741	7	H	11
YOL018C	BY4741	7	H	12
YOL019W	BY4741	8	A	1
YOL020W	BY4741	8	A	2
YOL023W	BY4741	8	A	3
YOL024W	BY4741	8	A	4
YOL025W	BY4741	8	A	5
YOL027C	BY4741	8	A	6
YOL028C	BY4741	8	A	7
YOL029C	BY4741	8	A	9
YOL030W	BY4741	8	A	10
YOL031C	BY4741	8	A	11
YOL032W	BY4741	8	A	12
YOL033W	BY4741	8	B	1
YOL035C	BY4741	8	B	2
YOL036W	BY4741	8	B	3
YOL037C	BY4741	8	B	4
YOL039W	BY4741	8	B	5
YOL041C	BY4741	8	B	6
YOL042W	BY4741	8	B	7
YOL043C	BY4741	8	B	8
YOL044W	BY4741	8	B	9
YOL045W	BY4741	8	B	10
YOL046C	BY4741	8	B	11
YOL047C	BY4741	8	B	12
YOL048C	BY4741	8	C	1
YOL049W	BY4741	8	C	2
YOL050C	BY4741	8	C	3
YOL051W	BY4741	8	C	4
YOL052C	BY4741	8	C	5
YOL053C-A	BY4741	8	C	6
YOL053W	BY4741	8	C	7
YOL054W	BY4741	8	C	8
YOL055C	BY4741	8	C	9
YOL056W	BY4741	8	C	10
YOL057W	BY4741	8	C	11
YOL058W	BY4741	8	C	12
YOL059W	BY4741	8	D	1
YOL060C	BY4741	8	D	2
YOL061W	BY4741	8	D	3
YOL062C	BY4741	8	D	4
YOL063C	BY4741	8	D	5
YOL064C	BY4741	8	D	6
YOL065C	BY4741	8	D	7
YOL067C	BY4741	8	D	8
YOL068C	BY4741	8	D	9
YOL070C	BY4741	8	D	10
YOL071W	BY4741	8	D	11
YOL072W	BY4741	8	D	12
YOL075C	BY4741	8	E	1
YOL076W	BY4741	8	E	2
YOL079W	BY4741	8	E	3
YOL080C	BY4741	8	E	4
YOL081W	BY4741	8	E	5
YOL082W	BY4741	8	E	6
YOL083W	BY4741	8	E	7
YOL084W	BY4741	8	E	8
YOL085C	BY4741	8	E	9
YPL274W	BY4741	8	E	10
YPL273W	BY4741	8	E	11
YPL272C	BY4741	8	E	12
YPL271W	BY4741	8	F	1
YPL270W	BY4741	8	F	2
YPL269W	BY4741	8	F	3
YPL267W	BY4741	8	F	4
YPL265W	BY4741	8	F	5
YPL264C	BY4741	8	F	6
YPL263C	BY4741	8	F	7
YPL262W	BY4741	8	F	8
YPL260W	BY4741	8	F	9
YPL261C	BY4741	8	F	10
YPL259C	BY4741	8	F	11
YPL258C	BY4741	8	F	12
YPL257W	BY4741	8	G	1
YPL256C	BY4741	8	G	2
YPL254W	BY4741	8	G	3
YPL253C	BY4741	8	G	4
YPL250C	BY4741	8	G	5
YPL249C	BY4741	8	G	6
YPL248C	BY4741	8	G	7
YPL247C	BY4741	8	G	8
YPL246C	BY4741	8	G	9
YPL245W	BY4741	8	G	10
YPL244C	BY4741	8	G	11
YPL241C	BY4741	8	G	12
YPL240C	BY4741	8	H	1
YPL239W	BY4741	8	H	3
YPL236C	BY4741	8	H	4
YPL234C	BY4741	8	H	5
YPL232W	BY4741	8	H	6
YPL230W	BY4741	8	H	7
YPL229W	BY4741	8	H	8
YPL227C	BY4741	8	H	9
YPL226W	BY4741	8	H	10
YPL225W	BY4741	8	H	11
YPL223C	BY4741	8	H	12
YPL222W	BY4741	9	A	1
YPL221W	BY4741	9	A	2
YPL220W	BY4741	9	A	3
YPL219W	BY4741	9	A	4
YPL216W	BY4741	9	A	5
YPL215W	BY4741	9	A	6
YPL214C	BY4741	9	A	7
YPL213W	BY4741	9	A	8
YPL212C	BY4741	9	A	10
YPL208W	BY4741	9	A	11
YPL207W	BY4741	9	A	12
YPL206C	BY4741	9	B	1
YPL205C	BY4741	9	B	2
YPL203W	BY4741	9	B	3
YPL202C	BY4741	9	B	4
YPL201C	BY4741	9	B	5
YPL200W	BY4741	9	B	6
YPL199C	BY4741	9	B	7
YPL198W	BY4741	9	B	8
YPL197C	BY4741	9	B	9
YPL196W	BY4741	9	B	10
YPL195W	BY4741	9	B	11
YPL194W	BY4741	9	B	12
YPL193W	BY4741	9	C	1
YPL192C	BY4741	9	C	2
YPL191C	BY4741	9	C	3
YPL189W	BY4741	9	C	4
YPL188W	BY4741	9	C	5
YPL187W	BY4741	9	C	6
YPL185W	BY4741	9	C	7
YPL186C	BY4741	9	C	8
YPL184C	BY4741	9	C	9
YPL181W	BY4741	9	C	10
YPL182C	BY4741	9	C	11
YPL180W	BY4741	9	C	12
YPL179W	BY4741	9	D	1
YPL178W	BY4741	9	D	2
YPL177C	BY4741	9	D	3
YPL176C	BY4741	9	D	4
YPL174C	BY4741	9	D	5
YPL173W	BY4741	9	D	6
YPL172C	BY4741	9	D	7
YPL171C	BY4741	9	D	8
YPL170W	BY4741	9	D	9
YPL168W	BY4741	9	D	10
YPL167C	BY4741	9	D	11
YPL166W	BY4741	9	D	12
YPL165C	BY4741	9	E	1
YPL164C	BY4741	9	E	2
YPL163C	BY4741	9	E	3
YPL162C	BY4741	9	E	4
YPL161C	BY4741	9	E	5
YPL159C	BY4741	9	E	6
YPL157W	BY4741	9	E	7
YPL156C	BY4741	9	E	8
YPL155C	BY4741	9	E	9
YPL154C	BY4741	9	E	10
YPL152W	BY4741	9	E	11
YPL150W	BY4741	9	E	12
YPL149W	BY4741	9	F	1
YPL147W	BY4741	9	F	2
YPL145C	BY4741	9	F	3
YPL144W	BY4741	9	F	4
YPL141C	BY4741	9	F	5
YPL140C	BY4741	9	F	6
YPL139C	BY4741	9	F	7
YPL138C	BY4741	9	F	8
YPL136W	BY4741	9	F	9
YPL135W	BY4741	9	F	10
YPL133C	BY4741	9	F	11
YPL130W	BY4741	9	F	12
YPL129W	BY4741	9	G	1
YPL127C	BY4741	9	G	2
YPL125W	BY4741	9	G	3
YPL123C	BY4741	9	G	4
YPL121C	BY4741	9	G	5
YPL120W	BY4741	9	G	6
YPL119C	BY4741	9	G	7
YPL118W	BY4741	9	G	8
YPL116W	BY4741	9	G	9
YPL115C	BY4741	9	G	10
YPL114W	BY4741	9	G	11
YPL113C	BY4741	9	G	12
YPL112C	BY4741	9	H	1
YPL111W	BY4741	9	H	3
YPL110C	BY4741	9	H	4
YPL109C	BY4741	9	H	5
YPL108W	BY4741	9	H	6
YPL107W	BY4741	9	H	7
YPL106C	BY4741	9	H	8
YPL105C	BY4741	9	H	9
YPL104W	BY4741	9	H	10
YPL103C	BY4741	9	H	11
YPL101W	BY4741	9	H	12
YPL102C	BY4741	10	A	1
YPL100W	BY4741	10	A	2
YPL099C	BY4741	10	A	3
YPL098C	BY4741	10	A	4
YPL097W	BY4741	10	A	5
YPL096W	BY4741	10	A	6
YPL095C	BY4741	10	A	7
YPL092W	BY4741	10	A	8
YBR174C	BY4741	10	A	9
YBR175W	BY4741	10	A	11
YBR176W	BY4741	10	A	12
YBR177C	BY4741	10	B	1
YBR178W	BY4741	10	B	2
YBR179C	BY4741	10	B	3
YBR180W	BY4741	10	B	4
YBR181C	BY4741	10	B	5
YBR182C	BY4741	10	B	6
YBR183W	BY4741	10	B	7
YBR184W	BY4741	10	B	8
YBR185C	BY4741	10	B	9
YBR186W	BY4741	10	B	10
YBR187W	BY4741	10	B	11
YBR188C	BY4741	10	B	12
YBR194W	BY4741	10	C	1
YBR195C	BY4741	10	C	2
YBR197C	BY4741	10	C	3
YBR199W	BY4741	10	C	4
YBR200W	BY4741	10	C	5
YBR201W	BY4741	10	C	6
YBR203W	BY4741	10	C	7
YBR204C	BY4741	10	C	8
YBR205W	BY4741	10	C	9
YBR206W	BY4741	10	C	10
YBR207W	BY4741	10	C	11
YBR208C	BY4741	10	C	12
YBR209W	BY4741	10	D	1
YBR210W	BY4741	10	D	2
YBR212W	BY4741	10	D	3
YBR213W	BY4741	10	D	4
YBR214W	BY4741	10	D	5
YBR215W	BY4741	10	D	6
YBR216C	BY4741	10	D	7
YBR217W	BY4741	10	D	8
YBR218C	BY4741	10	D	9
YBR219C	BY4741	10	D	10
YBR220C	BY4741	10	D	11
YBR221C	BY4741	10	D	12
YBR222C	BY4741	10	E	1
YBR223C	BY4741	10	E	2
YBR224W	BY4741	10	E	3
YBR225W	BY4741	10	E	4
YBR226C	BY4741	10	E	5
YBR227C	BY4741	10	E	6
YBR228W	BY4741	10	E	7
YBR229C	BY4741	10	E	8
YBR230C	BY4741	10	E	9
YBR231C	BY4741	10	E	10
YBR233W	BY4741	10	E	11
YBR235W	BY4741	10	E	12
YBR238C	BY4741	10	F	1
YBR239C	BY4741	10	F	2
YBR240C	BY4741	10	F	3
YBR241C	BY4741	10	F	4
YBR242W	BY4741	10	F	5
YBR244W	BY4741	10	F	6
YBR245C	BY4741	10	F	7
YBR246W	BY4741	10	F	8
YBR248C	BY4741	10	F	9
YBR249C	BY4741	10	F	10
YBR250W	BY4741	10	F	11
YBR251W	BY4741	10	F	12
YBR255W	BY4741	10	G	1
YBR258C	BY4741	10	G	2
YBR259W	BY4741	10	G	3
YBR260C	BY4741	10	G	4
YBR261C	BY4741	10	G	5
YBR262C	BY4741	10	G	6
YBR263W	BY4741	10	G	7
YBR264C	BY4741	10	G	8
YBR266C	BY4741	10	G	9
YBR267W	BY4741	10	G	10
YBR268W	BY4741	10	G	11
YDR049W	BY4741	10	G	12
YDR050C	BY4741	10	H	1
YDR051C	BY4741	10	H	3
YDR055W	BY4741	10	H	4
YDR056C	BY4741	10	H	5
YDR057W	BY4741	10	H	6
YDR059C	BY4741	10	H	7
YDR061W	BY4741	10	H	8
YDR063W	BY4741	10	H	9
YDR065W	BY4741	10	H	10
YDR066C	BY4741	10	H	11
YDR067C	BY4741	10	H	12
YDR068W	BY4741	11	A	1
YDR069C	BY4741	11	A	2
YDR070C	BY4741	11	A	3
YDR072C	BY4741	11	A	4
YDR073W	BY4741	11	A	5
YDR075W	BY4741	11	A	6
YDR076W	BY4741	11	A	7
YDR077W	BY4741	11	A	8
YDR078C	BY4741	11	A	9
YDR079W	BY4741	11	A	10
YDR080W	BY4741	11	A	12
YDR083W	BY4741	11	B	1
YDR084C	BY4741	11	B	2
YDR085C	BY4741	11	B	3
YDR089W	BY4741	11	B	4
YDR090C	BY4741	11	B	5
YDR092W	BY4741	11	B	6
YDR093W	BY4741	11	B	7
YDR094W	BY4741	11	B	8
YDR095C	BY4741	11	B	9
YDR096W	BY4741	11	B	10
YDR097C	BY4741	11	B	11
YDR098C	BY4741	11	B	12
YDR099W	BY4741	11	C	1
YDR100W	BY4741	11	C	2
YDR101C	BY4741	11	C	3
YDR102C	BY4741	11	C	4
YDR103W	BY4741	11	C	5
YDR104C	BY4741	11	C	6
YDR105C	BY4741	11	C	7
YDR107C	BY4741	11	C	8
YDR108W	BY4741	11	C	9
YDR109C	BY4741	11	C	10
YDR110W	BY4741	11	C	11
YDR111C	BY4741	11	C	12
YDR112W	BY4741	11	D	1
YDR114C	BY4741	11	D	2
YDR115W	BY4741	11	D	3
YDR116C	BY4741	11	D	4
YDR117C	BY4741	11	D	5
YDR119W	BY4741	11	D	6
YDR120C	BY4741	11	D	7
YDR121W	BY4741	11	D	8
YDR122W	BY4741	11	D	9
YDR123C	BY4741	11	D	10
YDR124W	BY4741	11	D	11
YDR125C	BY4741	11	D	12
YDR126W	BY4741	11	E	1
YDR127W	BY4741	11	E	2
YDR128W	BY4741	11	E	3
YDR129C	BY4741	11	E	4
YDR130C	BY4741	11	E	5
YDR131C	BY4741	11	E	6
YDR132C	BY4741	11	E	7
YDR133C	BY4741	11	E	8
YDR134C	BY4741	11	E	9
YDR135C	BY4741	11	E	10
YDR136C	BY4741	11	E	11
YDR137W	BY4741	11	E	12
YPR021C	BY4741	11	F	1
YDR139C	BY4741	11	F	2
YDR140W	BY4741	11	F	3
YDR142C	BY4741	11	F	4
YDR143C	BY4741	11	F	5
YDR144C	BY4741	11	F	6
YDR146C	BY4741	11	F	7
YDR338C	BY4741	11	F	8
YDR340W	BY4741	11	F	9
YDR344C	BY4741	11	F	10
YDR345C	BY4741	11	F	11
YDR346C	BY4741	11	F	12
YDR347W	BY4741	11	G	1
YDR348C	BY4741	11	G	2
YDR349C	BY4741	11	G	3
YDR350C	BY4741	11	G	4
YDR351W	BY4741	11	G	5
YDR352W	BY4741	11	G	6
YDR354W	BY4741	11	G	7
YDR357C	BY4741	11	G	8
YDR358W	BY4741	11	G	9
YDR359C	BY4741	11	G	10
YDR360W	BY4741	11	G	11
YDR363W	BY4741	11	G	12
YDR364C	BY4741	11	H	1
YDR368W	BY4741	11	H	3
YDR369C	BY4741	11	H	4
YDR370C	BY4741	11	H	5
YDR371W	BY4741	11	H	6
YDR372C	BY4741	11	H	7
YDR374C	BY4741	11	H	8
YDR375C	BY4741	11	H	9
YDR377W	BY4741	11	H	10
YDR378C	BY4741	11	H	11
YDR379W	BY4741	11	H	12
YDR380W	BY4741	12	A	1
YDR382W	BY4741	12	A	2
YDR383C	BY4741	12	A	3
YDR384C	BY4741	12	A	4
YDR385W	BY4741	12	A	5
YDR386W	BY4741	12	A	6
YDR387C	BY4741	12	A	7
YDR388W	BY4741	12	A	8
YDR389W	BY4741	12	A	9
YDR391C	BY4741	12	A	10
YDR392W	BY4741	12	A	11
YDR393W	BY4741	12	B	1
YDR395W	BY4741	12	B	2
YDR399W	BY4741	12	B	3
YDR400W	BY4741	12	B	4
YDR401W	BY4741	12	B	5
YDR402C	BY4741	12	B	6
YDR403W	BY4741	12	B	7
YDR405W	BY4741	12	B	8
YDR406W	BY4741	12	B	9
YDR408C	BY4741	12	B	10
YDR409W	BY4741	12	B	11
YDR410C	BY4741	12	B	12
YDR411C	BY4741	12	C	1
YDR414C	BY4741	12	C	2
YDR415C	BY4741	12	C	3
YDR418W	BY4741	12	C	4
YDR419W	BY4741	12	C	5
YDR420W	BY4741	12	C	6
YDR421W	BY4741	12	C	7
YDR422C	BY4741	12	C	8
YDR423C	BY4741	12	C	9
YDR425W	BY4741	12	C	10
YDR426C	BY4741	12	C	11
YDR428C	BY4741	12	C	12
YDR430C	BY4741	12	D	1
YDR431W	BY4741	12	D	2
YDR432W	BY4741	12	D	3
YDR433W	BY4741	12	D	4
YDR435C	BY4741	12	D	5
YDR436W	BY4741	12	D	6
YEL001C	BY4741	12	D	7
YEL003W	BY4741	12	D	8
YEL004W	BY4741	12	D	9
YEL005C	BY4741	12	D	10
YEL006W	BY4741	12	D	11
YEL007W	BY4741	12	D	12
YEL008W	BY4741	12	E	1
YEL009C	BY4741	12	E	2
YEL010W	BY4741	12	E	3
YEL013W	BY4741	12	E	4
YEL014C	BY4741	12	E	5
YEL015W	BY4741	12	E	6
YEL016C	BY4741	12	E	7
YEL017C-A	BY4741	12	E	8
YEL017W	BY4741	12	E	9
YPR083W	BY4741	12	E	10
YEL020C	BY4741	12	E	11
YEL023C	BY4741	12	E	12
YEL024W	BY4741	12	F	1
YEL025C	BY4741	12	F	2
YEL027W	BY4741	12	F	3
YEL028W	BY4741	12	F	4
YEL030W	BY4741	12	F	5
YEL031W	BY4741	12	F	6
YEL033W	BY4741	12	F	7
YPR091C	BY4741	12	F	8
YEL037C	BY4741	12	F	9
YEL038W	BY4741	12	F	10
YEL039C	BY4741	12	F	11
YEL040W	BY4741	12	F	12
YEL041W	BY4741	12	G	1
YEL042W	BY4741	12	G	2
YEL043W	BY4741	12	G	3
YEL045C	BY4741	12	G	4
YEL046C	BY4741	12	G	5
YEL047C	BY4741	12	G	6
YEL048C	BY4741	12	G	7
YEL049W	BY4741	12	G	8
YEL050C	BY4741	12	G	9
YEL051W	BY4741	12	G	10
YEL052W	BY4741	12	G	11
YEL053C	BY4741	12	G	12
YEL054C	BY4741	12	H	1
YEL056W	BY4741	12	H	3
YEL057C	BY4741	12	H	4
YEL059W	BY4741	12	H	5
YEL060C	BY4741	12	H	6
YEL061C	BY4741	12	H	7
YEL062W	BY4741	12	H	8
YEL063C	BY4741	12	H	9
YEL064C	BY4741	12	H	10
YEL065W	BY4741	12	H	11
YEL066W	BY4741	12	H	12
YEL067C	BY4741	13	A	1
YEL068C	BY4741	13	A	2
YEL071W	BY4741	13	A	3
YEL072W	BY4741	13	A	4
YER001W	BY4741	13	A	5
YER002W	BY4741	13	A	6
YER004W	BY4741	13	A	7
YER005W	BY4741	13	A	8
YER007C-A	BY4741	13	A	9
YER007W	BY4741	13	A	10
YER010C	BY4741	13	A	11
YER011W	BY4741	13	A	12
YPR011C	BY4741	13	B	2
YER017C	BY4741	13	B	3
YER019W	BY4741	13	B	4
YER019C-A	BY4741	13	B	5
YER020W	BY4741	13	B	6
YER024W	BY4741	13	B	7
YER030W	BY4741	13	B	8
YER032W	BY4741	13	B	9
YER033C	BY4741	13	B	10
YER034W	BY4741	13	B	11
YER035W	BY4741	13	B	12
YER038W-A	BY4741	13	C	1
YER039C	BY4741	13	C	2
YER040W	BY4741	13	C	3
YER041W	BY4741	13	C	4
YER042W	BY4741	13	C	5
YER044C-A	BY4741	13	C	6
YER045C	BY4741	13	C	7
YER046W-A	BY4741	13	C	8
YER047C	BY4741	13	C	9
YER048C	BY4741	13	C	10
YER049W	BY4741	13	C	11
YER050C	BY4741	13	C	12
YER051W	BY4741	13	D	1
YER052C	BY4741	13	D	2
YER053C	BY4741	13	D	3
YER054C	BY4741	13	D	4
YER056C	BY4741	13	D	5
YER056C-A	BY4741	13	D	6
YER057C	BY4741	13	D	7
YER058W	BY4741	13	D	8
YER059W	BY4741	13	D	9
YER060W	BY4741	13	D	10
YER060W-A	BY4741	13	D	11
YER061C	BY4741	13	D	12
YER062C	BY4741	13	E	1
YER065C	BY4741	13	E	2
YER066C-A	BY4741	13	E	3
YER067W	BY4741	13	E	4
YER067C-A	BY4741	13	E	5
YER068W	BY4741	13	E	6
YER068C-A	BY4741	13	E	7
YER069W	BY4741	13	E	8
YPR118W	BY4741	13	E	9
YER071C	BY4741	13	E	10
YER072W	BY4741	13	E	11
YER073W	BY4741	13	E	12
YER074W	BY4741	13	F	1
YER075C	BY4741	13	F	2
YER079W	BY4741	13	F	3
YER080W	BY4741	13	F	4
YER081W	BY4741	13	F	5
YER083C	BY4741	13	F	6
YER084W	BY4741	13	F	7
YER085C	BY4741	13	F	8
YER086W	BY4741	13	F	9
YER087C-A	BY4741	13	F	10
YGR123C	BY4741	13	F	11
YGR124W	BY4741	13	F	12
YGR125W	BY4741	13	G	1
YGR126W	BY4741	13	G	2
YGR127W	BY4741	13	G	3
YGR129W	BY4741	13	G	4
YGR130C	BY4741	13	G	5
YGR131W	BY4741	13	G	6
YGR132C	BY4741	13	G	7
YGR133W	BY4741	13	G	8
YGR135W	BY4741	13	G	9
YGR136W	BY4741	13	G	10
YGR137W	BY4741	13	G	11
YGR138C	BY4741	13	G	12
YGR139W	BY4741	13	H	1
YGR141W	BY4741	13	H	3
YGR142W	BY4741	13	H	4
YGR143W	BY4741	13	H	5
YGR144W	BY4741	13	H	6
YGR146C	BY4741	13	H	7
YGR148C	BY4741	13	H	8
YGR149W	BY4741	13	H	9
YGR150C	BY4741	13	H	10
YGR151C	BY4741	13	H	11
YGR152C	BY4741	13	H	12
YGR153W	BY4741	14	A	1
YGR154C	BY4741	14	A	2
YGR157W	BY4741	14	A	3
YGR159C	BY4741	14	A	4
YGR160W	BY4741	14	A	5
YGR161C	BY4741	14	A	6
YGR163W	BY4741	14	A	7
YGR164W	BY4741	14	A	8
YGR165W	BY4741	14	A	9
YGR166W	BY4741	14	A	10
YOL153C	BY4741	14	A	11
YGR168C	BY4741	14	A	12
YGR169C	BY4741	14	B	1
YGR170W	BY4741	14	B	3
YGR171C	BY4741	14	B	4
YGR173W	BY4741	14	B	5
YGR174C	BY4741	14	B	6
YGR176W	BY4741	14	B	7
YGR177C	BY4741	14	B	8
YGR178C	BY4741	14	B	9
YGR180C	BY4741	14	B	10
YGR181W	BY4741	14	B	11
YGR182C	BY4741	14	B	12
YGR183C	BY4741	14	C	1
YGR184C	BY4741	14	C	2
YGR187C	BY4741	14	C	3
YGR189C	BY4741	14	C	4
YGR192C	BY4741	14	C	5
YGR193C	BY4741	14	C	6
YGR194C	BY4741	14	C	7
YGR196C	BY4741	14	C	8
YGR197C	BY4741	14	C	9
YGR199W	BY4741	14	C	10
YGR200C	BY4741	14	C	11
YGR202C	BY4741	14	C	12
YGR203W	BY4741	14	D	1
YGR205W	BY4741	14	D	2
YGR206W	BY4741	14	D	3
YGR207C	BY4741	14	D	4
YGR208W	BY4741	14	D	5
YGR209C	BY4741	14	D	6
YGR212W	BY4741	14	D	7
YGR213C	BY4741	14	D	8
YGR214W	BY4741	14	D	9
YGR215W	BY4741	14	D	10
YGR217W	BY4741	14	D	11
YHL047C	BY4741	14	D	12
YHL046C	BY4741	14	E	1
YHL045W	BY4741	14	E	2
YHL044W	BY4741	14	E	3
YHL043W	BY4741	14	E	4
YHL042W	BY4741	14	E	5
YHL041W	BY4741	14	E	6
YHL040C	BY4741	14	E	7
YHL038C	BY4741	14	E	8
YHL037C	BY4741	14	E	9
YHL036W	BY4741	14	E	10
YHL035C	BY4741	14	E	11
YHL034C	BY4741	14	E	12
YHL033C	BY4741	14	F	1
YHL032C	BY4741	14	F	2
YHL031C	BY4741	14	F	3
YHL030W	BY4741	14	F	4
YHL029C	BY4741	14	F	5
YHL028W	BY4741	14	F	6
YHL027W	BY4741	14	F	7
YHL026C	BY4741	14	F	8
YHL023C	BY4741	14	F	9
YHL022C	BY4741	14	F	10
YHL021C	BY4741	14	F	11
YHL020C	BY4741	14	F	12
YHL019C	BY4741	14	G	1
YHL017W	BY4741	14	G	2
YHL016C	BY4741	14	G	3
YHL014C	BY4741	14	G	4
YHL013C	BY4741	14	G	5
YHL012W	BY4741	14	G	6
YHL010C	BY4741	14	G	7
YHL009C	BY4741	14	G	8
YHL008C	BY4741	14	G	9
YHL007C	BY4741	14	G	10
YHL006C	BY4741	14	G	11
YHL005C	BY4741	14	G	12
YHL003C	BY4741	14	H	1
YHR001W-A	BY4741	14	H	3
YHR011W	BY4741	14	H	4
YHR012W	BY4741	14	H	5
YHR013C	BY4741	14	H	6
YHR014W	BY4741	14	H	7
YHR015W	BY4741	14	H	8
YHR018C	BY4741	14	H	9
YHR022C	BY4741	14	H	10
YHR029C	BY4741	14	H	11
YHR030C	BY4741	14	H	12
YHR031C	BY4741	15	A	1
YHR034C	BY4741	15	A	2
YHR035W	BY4741	15	A	3
YHR037W	BY4741	15	A	4
YHR038W	BY4741	15	A	5
YHR039C	BY4741	15	A	6
YHR043C	BY4741	15	A	7
YHR044C	BY4741	15	A	8
YHR046C	BY4741	15	A	9
YHR047C	BY4741	15	A	10
YHR048W	BY4741	15	A	11
YHR049W	BY4741	15	A	12
YHR049C-A	BY4741	15	B	1
YHR050W	BY4741	15	B	2
YHR051W	BY4741	15	B	4
YHR057C	BY4741	15	B	5
YHR060W	BY4741	15	B	6
YHR061C	BY4741	15	B	7
YHR066W	BY4741	15	B	8
YHR073W	BY4741	15	B	9
YHR075C	BY4741	15	B	10
YHR076W	BY4741	15	B	11
YHR077C	BY4741	15	B	12
YHR078W	BY4741	15	C	1
YHR079C	BY4741	15	C	2
YHR080C	BY4741	15	C	3
YHR081W	BY4741	15	C	4
YHR082C	BY4741	15	C	5
YHR086W	BY4741	15	C	6
YHR087W	BY4741	15	C	7
YHR091C	BY4741	15	C	8
YHR092C	BY4741	15	C	9
YHR093W	BY4741	15	C	10
YHR094C	BY4741	15	C	11
YHR095W	BY4741	15	C	12
YHR096C	BY4741	15	D	1
YHR097C	BY4741	15	D	2
YHR100C	BY4741	15	D	3
YHR103W	BY4741	15	D	4
YHR104W	BY4741	15	D	5
YHR105W	BY4741	15	D	6
YHR106W	BY4741	15	D	7
YHR108W	BY4741	15	D	8
YHR109W	BY4741	15	D	9
YHR110W	BY4741	15	D	10
YHR111W	BY4741	15	D	11
YHR112C	BY4741	15	D	12
YHR113W	BY4741	15	E	1
YHR114W	BY4741	15	E	2
YHR115C	BY4741	15	E	3
YHR116W	BY4741	15	E	4
YHR117W	BY4741	15	E	5
YHR120W	BY4741	15	E	6
YHR121W	BY4741	15	E	7
YHR123W	BY4741	15	E	8
YHR124W	BY4741	15	E	9
YHR125W	BY4741	15	E	10
YHR126C	BY4741	15	E	11
YHR129C	BY4741	15	E	12
YHR130C	BY4741	15	F	1
YHR132C	BY4741	15	F	2
YHR133C	BY4741	15	F	3
YHR134W	BY4741	15	F	4
YHR135C	BY4741	15	F	5
YHR136C	BY4741	15	F	6
YHR137W	BY4741	15	F	7
YHR138C	BY4741	15	F	8
YHR139C	BY4741	15	F	9
YHR139C-A	BY4741	15	F	10
YHR142W	BY4741	15	F	11
YHR143W	BY4741	15	F	12
YHR147C	BY4741	15	G	1
YHR150W	BY4741	15	G	2
YHR151C	BY4741	15	G	3
YHR152W	BY4741	15	G	4
YHR153C	BY4741	15	G	5
YHR154W	BY4741	15	G	6
YHR155W	BY4741	15	G	7
YHR156C	BY4741	15	G	8
YHR157W	BY4741	15	G	9
YHR158C	BY4741	15	G	10
YHR159W	BY4741	15	G	11
YHR160C	BY4741	15	G	12
YHR161C	BY4741	15	H	1
YHR163W	BY4741	15	H	3
YHR167W	BY4741	15	H	4
YHR176W	BY4741	15	H	5
YHR177W	BY4741	15	H	6
YHR178W	BY4741	15	H	7
YHR179W	BY4741	15	H	8
YHR182W	BY4741	15	H	9
YHR183W	BY4741	15	H	10
YHR184W	BY4741	15	H	11
YHR189W	BY4741	15	H	12
YHR195W	BY4741	16	A	1
YHR198C	BY4741	16	A	2
YHR199C	BY4741	16	A	3
YHR200W	BY4741	16	A	4
YHR202W	BY4741	16	A	5
YHR203C	BY4741	16	A	6
YHR204W	BY4741	16	A	7
YHR206W	BY4741	16	A	8
YHR207C	BY4741	16	A	9
YHR209W	BY4741	16	A	10
YHR210C	BY4741	16	A	11
YCL001W	BY4741	16	A	12
YCL002C	BY4741	16	B	1
YCL005W	BY4741	16	B	2
YMR118C	BY4741	16	B	3
YCL008C	BY4741	16	B	5
YCL009C	BY4741	16	B	6
YCL010C	BY4741	16	B	7
YCL011C	BY4741	16	B	8
YCL012W	BY4741	16	B	9
YCL013W	BY4741	16	B	10
YCL014W	BY4741	16	B	11
YCL016C	BY4741	16	B	12
YCL023C	BY4741	16	C	1
YCL024W	BY4741	16	C	2
YCL025C	BY4741	16	C	3
YCL026C	BY4741	16	C	4
YCL027W	BY4741	16	C	5
YCL028W	BY4741	16	C	6
YCL029C	BY4741	16	C	7
YCL030C	BY4741	16	C	8
YCL032W	BY4741	16	C	9
YCL033C	BY4741	16	C	10
YCL034W	BY4741	16	C	11
YCL036W	BY4741	16	C	12
YCL037C	BY4741	16	D	1
YCL039W	BY4741	16	D	2
YCL040W	BY4741	16	D	3
YCL042W	BY4741	16	D	4
YCL044C	BY4741	16	D	5
YCL045C	BY4741	16	D	6
YCL046W	BY4741	16	D	7
YCL047C	BY4741	16	D	8
YCL048W	BY4741	16	D	9
YCL049C	BY4741	16	D	10
YCL050C	BY4741	16	D	11
YCL051W	BY4741	16	D	12
YCL055W	BY4741	16	E	1
YCL056C	BY4741	16	E	2
YCL057W	BY4741	16	E	3
YCL060C	BY4741	16	E	4
YCL061C	BY4741	16	E	5
YCL062W	BY4741	16	E	6
YCL063W	BY4741	16	E	7
YCL064C	BY4741	16	E	8
YCL069W	BY4741	16	E	9
YCR001W	BY4741	16	E	10
YCR002C	BY4741	16	E	11
YCR003W	BY4741	16	E	12
YCR004C	BY4741	16	F	1
YCR005C	BY4741	16	F	2
YCR006C	BY4741	16	F	3
YCR007C	BY4741	16	F	4
YCR008W	BY4741	16	F	5
YCR009C	BY4741	16	F	6
YCR010C	BY4741	16	F	7
YCR011C	BY4741	16	F	8
YCR014C	BY4741	16	F	9
YCR015C	BY4741	16	F	10
YCR016W	BY4741	16	F	11
YCR017C	BY4741	16	F	12
YCR019W	BY4741	16	G	1
YCR020C	BY4741	16	G	2
YCR020C-A	BY4741	16	G	3
YCR021C	BY4741	16	G	4
YCR022C	BY4741	16	G	5
YCR023C	BY4741	16	G	6
YLR420W	BY4741	16	G	7
YLR451W	BY4741	16	G	8
YLR126C	BY4741	16	G	9
YLR128W	BY4741	16	G	10
YLR130C	BY4741	16	G	11
YLR131C	BY4741	16	G	12
YLR133W	BY4741	16	H	1
YLR134W	BY4741	16	H	3
YLR135W	BY4741	16	H	4
YLR136C	BY4741	16	H	5
YLR137W	BY4741	16	H	6
YLR138W	BY4741	16	H	7
YLR139C	BY4741	16	H	8
YLR142W	BY4741	16	H	9
YLR143W	BY4741	16	H	10
YLR144C	BY4741	16	H	11
YMR074C	BY4741	16	H	12
YLR149C	BY4741	17	A	1
YLR150W	BY4741	17	A	2
YLR151C	BY4741	17	A	3
YLR152C	BY4741	17	A	4
YLR154C	BY4741	17	A	5
YLR164W	BY4741	17	A	6
YLR165C	BY4741	17	A	7
YLR168C	BY4741	17	A	8
YLR169W	BY4741	17	A	9
YLR170C	BY4741	17	A	10
YLR171W	BY4741	17	A	11
YLR172C	BY4741	17	A	12
YLR173W	BY4741	17	B	1
YLR174W	BY4741	17	B	2
YLR176C	BY4741	17	B	3
YLR177W	BY4741	17	B	4
YLR178C	BY4741	17	B	6
YLR179C	BY4741	17	B	7
YLR180W	BY4741	17	B	8
YLR181C	BY4741	17	B	9
YLR182W	BY4741	17	B	10
YLR183C	BY4741	17	B	11
YLR184W	BY4741	17	B	12
YLR185W	BY4741	17	C	1
YLR187W	BY4741	17	C	2
YLR188W	BY4741	17	C	3
YLR189C	BY4741	17	C	4
YLR190W	BY4741	17	C	5
YLR191W	BY4741	17	C	6
YLR193C	BY4741	17	C	7
YLR194C	BY4741	17	C	8
YLR199C	BY4741	17	C	9
YLR200W	BY4741	17	C	10
YLR201C	BY4741	17	C	11
YLR202C	BY4741	17	C	12
YLR203C	BY4741	17	D	1
YLR204W	BY4741	17	D	2
YLR205C	BY4741	17	D	3
YLR206W	BY4741	17	D	4
YLR207W	BY4741	17	D	5
YLR209C	BY4741	17	D	6
YLR210W	BY4741	17	D	7
YLR211C	BY4741	17	D	8
YLR213C	BY4741	17	D	9
YLR214W	BY4741	17	D	10
YLR216C	BY4741	17	D	11
YLR217W	BY4741	17	D	12
YLR218C	BY4741	17	E	1
YLR219W	BY4741	17	E	2
YLR220W	BY4741	17	E	3
YLR221C	BY4741	17	E	4
YLR224W	BY4741	17	E	5
YLR225C	BY4741	17	E	6
YLR227C	BY4741	17	E	7
YKL001C	BY4741	17	E	8
YKL002W	BY4741	17	E	9
YKL003C	BY4741	17	E	10
YKL006W	BY4741	17	E	11
YKL007W	BY4741	17	E	12
YKL008C	BY4741	17	F	1
YKL009W	BY4741	17	F	2
YKL010C	BY4741	17	F	3
YKL011C	BY4741	17	F	4
YKL015W	BY4741	17	F	5
YKL016C	BY4741	17	F	6
YKL017C	BY4741	17	F	7
YKL020C	BY4741	17	F	8
YKL023W	BY4741	17	F	9
YKL025C	BY4741	17	F	10
YKL026C	BY4741	17	F	11
YKL027W	BY4741	17	F	12
YKL029C	BY4741	17	G	1
YKL031W	BY4741	17	G	2
YKL032C	BY4741	17	G	3
YKL034W	BY4741	17	G	4
YKL037W	BY4741	17	G	5
YKL038W	BY4741	17	G	6
YKL039W	BY4741	17	G	7
YKL040C	BY4741	17	G	8
YKL041W	BY4741	17	G	9
YKL043W	BY4741	17	G	10
YKL044W	BY4741	17	G	11
YKL046C	BY4741	17	G	12
YKL047W	BY4741	17	H	1
YKL048C	BY4741	17	H	3
YKL050C	BY4741	17	H	4
YKL051W	BY4741	17	H	5
YKL053W	BY4741	17	H	6
YKL054C	BY4741	17	H	7
YKL055C	BY4741	17	H	8
YKL056C	BY4741	17	H	9
YKL057C	BY4741	17	H	10
YKL061W	BY4741	17	H	11
YKL062W	BY4741	17	H	12
YKL063C	BY4741	18	A	1
YKL064W	BY4741	18	A	2
YKL065C	BY4741	18	A	3
YKL066W	BY4741	18	A	4
YKL067W	BY4741	18	A	5
YKL068W	BY4741	18	A	6
YKL069W	BY4741	18	A	7
YKL070W	BY4741	18	A	8
YKL071W	BY4741	18	A	9
YKL072W	BY4741	18	A	10
YKL073W	BY4741	18	A	11
YKL074C	BY4741	18	A	12
YKL075C	BY4741	18	B	1
YKL076C	BY4741	18	B	2
YKL077W	BY4741	18	B	3
YKL079W	BY4741	18	B	4
YKL080W	BY4741	18	B	5
YKL081W	BY4741	18	B	7
YKL084W	BY4741	18	B	8
YKL085W	BY4741	18	B	9
YKL086W	BY4741	18	B	10
YKL087C	BY4741	18	B	11
YKL090W	BY4741	18	B	12
YKL091C	BY4741	18	C	1
YKL092C	BY4741	18	C	2
YKL093W	BY4741	18	C	3
YKL094W	BY4741	18	C	4
YKL096W	BY4741	18	C	5
YKL097C	BY4741	18	C	6
YKL098W	BY4741	18	C	7
YKL100C	BY4741	18	C	8
YKL101W	BY4741	18	C	9
YKL102C	BY4741	18	C	10
YKL103C	BY4741	18	C	11
YKL105C	BY4741	18	C	12
YKL106W	BY4741	18	D	1
YKL107W	BY4741	18	D	2
YKL109W	BY4741	18	D	3
YKL110C	BY4741	18	D	4
YKL113C	BY4741	18	D	5
YKL114C	BY4741	18	D	6
YKL116C	BY4741	18	D	7
YKL117W	BY4741	18	D	8
YKL118W	BY4741	18	D	9
YKL119C	BY4741	18	D	10
YKL120W	BY4741	18	D	11
YKL121W	BY4741	18	D	12
YKL123W	BY4741	18	E	1
YKL124W	BY4741	18	E	2
YKL126W	BY4741	18	E	3
YKL127W	BY4741	18	E	4
YKL128C	BY4741	18	E	5
YKL129C	BY4741	18	E	6
YKL130C	BY4741	18	E	7
YKL131W	BY4741	18	E	8
YKL132C	BY4741	18	E	9
YKL133C	BY4741	18	E	10
YKL134C	BY4741	18	E	11
YKL135C	BY4741	18	E	12
YKL136W	BY4741	18	F	1
YKL137W	BY4741	18	F	2
YKL138C	BY4741	18	F	3
YKL140W	BY4741	18	F	4
YKL142W	BY4741	18	F	5
YKL143W	BY4741	18	F	6
YKL146W	BY4741	18	F	7
YKL147C	BY4741	18	F	8
YKL148C	BY4741	18	F	9
YKL149C	BY4741	18	F	10
YKL150W	BY4741	18	F	11
YKL151C	BY4741	18	F	12
YPR151C	BY4741	18	G	1
YKL156W	BY4741	18	G	2
YKL157W	BY4741	18	G	3
YKL158W	BY4741	18	G	4
YKL159C	BY4741	18	G	5
YKL160W	BY4741	18	G	6
YKL161C	BY4741	18	G	7
YKL162C	BY4741	18	G	8
YKL163W	BY4741	18	G	9
YKL164C	BY4741	18	G	10
YKL166C	BY4741	18	G	11
YKL167C	BY4741	18	G	12
YKL168C	BY4741	18	H	1
YKL169C	BY4741	18	H	3
YKL170W	BY4741	18	H	4
YKL171W	BY4741	18	H	5
YKL174C	BY4741	18	H	6
YKL175W	BY4741	18	H	7
YKL176C	BY4741	18	H	8
YKL177W	BY4741	18	H	9
YKL178C	BY4741	18	H	10
YKL179C	BY4741	18	H	11
YKL183W	BY4741	18	H	12
YKL184W	BY4741	19	A	1
YKL185W	BY4741	19	A	2
YKL187C	BY4741	19	A	3
YKL188C	BY4741	19	A	4
YKL190W	BY4741	19	A	5
YGR027C	BY4741	19	A	6
YGR031W	BY4741	19	A	7
YGR033C	BY4741	19	A	8
YGR034W	BY4741	19	A	9
YGR035C	BY4741	19	A	10
YGR036C	BY4741	19	A	11
YGR037C	BY4741	19	A	12
YGR039W	BY4741	19	B	1
YGR041W	BY4741	19	B	2
YGR042W	BY4741	19	B	3
YGR043C	BY4741	19	B	4
YGR044C	BY4741	19	B	5
YGR045C	BY4741	19	B	6
YGR049W	BY4741	19	B	8
YGR051C	BY4741	19	B	9
YGR052W	BY4741	19	B	10
YGR054W	BY4741	19	B	11
YGR055W	BY4741	19	B	12
YGR056W	BY4741	19	C	1
YGR057C	BY4741	19	C	2
YGR058W	BY4741	19	C	3
YGR059W	BY4741	19	C	4
YGR061C	BY4741	19	C	5
YGR062C	BY4741	19	C	6
YGR064W	BY4741	19	C	7
YGR066C	BY4741	19	C	8
YGR067C	BY4741	19	C	9
YGR068C	BY4741	19	C	10
YGR069W	BY4741	19	C	11
YGR070W	BY4741	19	C	12
YGR071C	BY4741	19	D	1
YGR072W	BY4741	19	D	2
YGR076C	BY4741	19	D	3
YGR077C	BY4741	19	D	4
YGR078C	BY4741	19	D	5
YGR079W	BY4741	19	D	6
YGR080W	BY4741	19	D	7
YGR081C	BY4741	19	D	8
YGR084C	BY4741	19	D	9
YGR085C	BY4741	19	D	10
YGR087C	BY4741	19	D	11
YGR088W	BY4741	19	D	12
YGR096W	BY4741	19	E	1
YGR097W	BY4741	19	E	2
YGR100W	BY4741	19	E	3
YGR101W	BY4741	19	E	4
YGR102C	BY4741	19	E	5
YGR104C	BY4741	19	E	6
YGR105W	BY4741	19	E	7
YGR107W	BY4741	19	E	8
YGR108W	BY4741	19	E	9
YGR109C	BY4741	19	E	10
YGR111W	BY4741	19	E	11
YGR112W	BY4741	19	E	12
YGR118W	BY4741	19	F	1
YGR121C	BY4741	19	F	2
YGR122W	BY4741	19	F	3
YOR097C	BY4741	19	F	4
YOR099W	BY4741	19	F	5
YOR100C	BY4741	19	F	6
YOR101W	BY4741	19	F	7
YOR104W	BY4741	19	F	8
YOR105W	BY4741	19	F	9
YOR106W	BY4741	19	F	10
YOR107W	BY4741	19	F	11
YOR108W	BY4741	19	F	12
YOR109W	BY4741	19	G	1
YOR111W	BY4741	19	G	2
YOR112W	BY4741	19	G	3
YOR113W	BY4741	19	G	4
YOR114W	BY4741	19	G	5
YOR115C	BY4741	19	G	6
YOR118W	BY4741	19	G	7
YOR120W	BY4741	19	G	8
YOR121C	BY4741	19	G	9
YOR123C	BY4741	19	G	10
YOR124C	BY4741	19	G	11
YOR125C	BY4741	19	G	12
YOR126C	BY4741	19	H	1
YOR127W	BY4741	19	H	3
YOR129C	BY4741	19	H	4
YOR130C	BY4741	19	H	5
YOR131C	BY4741	19	H	6
YOR132W	BY4741	19	H	7
YOR133W	BY4741	19	H	8
YOR134W	BY4741	19	H	9
YOR135C	BY4741	19	H	10
YOR136W	BY4741	19	H	11
YOR137C	BY4741	19	H	12
YOR138C	BY4741	20	A	1
YOR139C	BY4741	20	A	2
YOR140W	BY4741	20	A	3
YOR141C	BY4741	20	A	4
YOR142W	BY4741	20	A	5
YOR144C	BY4741	20	A	6
YOR152C	BY4741	20	A	7
YOR153W	BY4741	20	A	8
YOR154W	BY4741	20	A	9
YOR155C	BY4741	20	A	10
YOR156C	BY4741	20	A	11
YOR161C	BY4741	20	A	12
YOR162C	BY4741	20	B	1
YOR163W	BY4741	20	B	2
YOR164C	BY4741	20	B	3
YOR165W	BY4741	20	B	4
YOR166C	BY4741	20	B	5
YOR167C	BY4741	20	B	6
YOR170W	BY4741	20	B	7
YOR171C	BY4741	20	B	9
YOR172W	BY4741	20	B	10
YOR173W	BY4741	20	B	11
YOR175C	BY4741	20	B	12
YOR177C	BY4741	20	C	1
YOR178C	BY4741	20	C	2
YOR182C	BY4741	20	C	3
YOR183W	BY4741	20	C	4
YOR184W	BY4741	20	C	5
YOR185C	BY4741	20	C	6
YOR186W	BY4741	20	C	7
YOR187W	BY4741	20	C	8
YOR188W	BY4741	20	C	9
YOR189W	BY4741	20	C	10
YOR190W	BY4741	20	C	11
YOR191W	BY4741	20	C	12
YOR192C	BY4741	20	D	1
YOR193W	BY4741	20	D	2
YOR195W	BY4741	20	D	3
YOR196C	BY4741	20	D	4
YOR197W	BY4741	20	D	5
YOR198C	BY4741	20	D	6
YOR199W	BY4741	20	D	7
YOR200W	BY4741	20	D	8
YOR201C	BY4741	20	D	9
YOR202W	BY4741	20	D	10
YOR205C	BY4741	20	D	11
YOR208W	BY4741	20	D	12
YOR209C	BY4741	20	E	1
YOR211C	BY4741	20	E	2
YOR212W	BY4741	20	E	3
YOR213C	BY4741	20	E	4
YOR214C	BY4741	20	E	5
YOR215C	BY4741	20	E	6
YOR216C	BY4741	20	E	7
YOR219C	BY4741	20	E	8
YOR220W	BY4741	20	E	9
YOR221C	BY4741	20	E	10
YOR222W	BY4741	20	E	11
YOR223W	BY4741	20	E	12
YOR225W	BY4741	20	F	1
YOR226C	BY4741	20	F	2
YOR227W	BY4741	20	F	3
YOR228C	BY4741	20	F	4
YOR229W	BY4741	20	F	5
YOR230W	BY4741	20	F	6
YOR231W	BY4741	20	F	7
YOR233W	BY4741	20	F	8
YOR234C	BY4741	20	F	9
YOR235W	BY4741	20	F	10
YOR237W	BY4741	20	F	11
YOR238W	BY4741	20	F	12
YOR239W	BY4741	20	G	1
YOR240W	BY4741	20	G	2
YOR241W	BY4741	20	G	3
YOR242C	BY4741	20	G	4
YOR243C	BY4741	20	G	5
YOR245C	BY4741	20	G	6
YOR246C	BY4741	20	G	7
YOR247W	BY4741	20	G	8
YOR248W	BY4741	20	G	9
YOR251C	BY4741	20	G	10
YOR252W	BY4741	20	G	11
YOR253W	BY4741	20	G	12
YOR255W	BY4741	20	H	1
YOR258W	BY4741	20	H	3
YOR263C	BY4741	20	H	4
YOR264W	BY4741	20	H	5
YOR277C	BY4741	20	H	6
YOR279C	BY4741	20	H	7
YOR280C	BY4741	20	H	8
YOR283W	BY4741	20	H	9
YOR284W	BY4741	20	H	10
YOR285W	BY4741	20	H	11
YOR286W	BY4741	20	H	12
YOR288C	BY4741	21	A	1
YJL218W	BY4741	21	A	2
YJL217W	BY4741	21	A	3
YJL216C	BY4741	21	A	4
YJL215C	BY4741	21	A	5
YJL214W	BY4741	21	A	6
YJL212C	BY4741	21	A	7
YJL210W	BY4741	21	A	8
YJL211C	BY4741	21	A	9
YJL209W	BY4741	21	A	10
YJL208C	BY4741	21	A	11
YJL207C	BY4741	21	A	12
YJL206C	BY4741	21	B	1
YJL206C-A	BY4741	21	B	2
YJL204C	BY4741	21	B	3
YJL201W	BY4741	21	B	4
YJL200C	BY4741	21	B	5
YJL199C	BY4741	21	B	6
YJL198W	BY4741	21	B	7
YJL197W	BY4741	21	B	8
YJL196C	BY4741	21	B	10
YJL193W	BY4741	21	B	11
YJL192C	BY4741	21	B	12
YJL191W	BY4741	21	C	1
YJL190C	BY4741	21	C	2
YJL189W	BY4741	21	C	3
YJL188C	BY4741	21	C	4
YJL187C	BY4741	21	C	5
YJL186W	BY4741	21	C	6
YJL185C	BY4741	21	C	7
YJL183W	BY4741	21	C	8
YJL181W	BY4741	21	C	9
YJL182C	BY4741	21	C	10
YJL180C	BY4741	21	C	11
YJL179W	BY4741	21	C	12
YJL178C	BY4741	21	D	1
YJL176C	BY4741	21	D	2
YJL172W	BY4741	21	D	3
YJL171C	BY4741	21	D	4
YJL170C	BY4741	21	D	5
YJL169W	BY4741	21	D	6
YJL168C	BY4741	21	D	7
YJL166W	BY4741	21	D	8
YJL165C	BY4741	21	D	9
YJL164C	BY4741	21	D	10
YJL163C	BY4741	21	D	11
YJL162C	BY4741	21	D	12
YJL161W	BY4741	21	E	1
YJL159W	BY4741	21	E	2
YJL158C	BY4741	21	E	3
YJL157C	BY4741	21	E	4
YJL155C	BY4741	21	E	5
YJL154C	BY4741	21	E	6
YJL153C	BY4741	21	E	7
YJL152W	BY4741	21	E	8
YJL151C	BY4741	21	E	9
YJL150W	BY4741	21	E	10
YJL149W	BY4741	21	E	11
YJL148W	BY4741	21	E	12
YJL147C	BY4741	21	F	1
YJL146W	BY4741	21	F	2
YJL145W	BY4741	21	F	3
YJL144W	BY4741	21	F	4
YJL142C	BY4741	21	F	5
YJL140W	BY4741	21	F	6
YJL139C	BY4741	21	F	7
YJL138C	BY4741	21	F	8
YJL135W	BY4741	21	F	9
YJL134W	BY4741	21	F	10
YJL133W	BY4741	21	F	11
YJL132W	BY4741	21	F	12
YJL131C	BY4741	21	G	1
YJL130C	BY4741	21	G	2
YJL129C	BY4741	21	G	3
YLR324W	BY4741	21	G	4
YLR325C	BY4741	21	G	5
YLR326W	BY4741	21	G	6
YLR327C	BY4741	21	G	7
YLR328W	BY4741	21	G	8
YLR329W	BY4741	21	G	9
YLR330W	BY4741	21	G	10
YLR331C	BY4741	21	G	11
YLR332W	BY4741	21	G	12
YLR333C	BY4741	21	H	1
YLR335W	BY4741	21	H	3
YLR341W	BY4741	21	H	4
YLR342W	BY4741	21	H	5
YLR344W	BY4741	21	H	6
YLR345W	BY4741	21	H	7
YLR348C	BY4741	21	H	8
YLR349W	BY4741	21	H	9
YLR350W	BY4741	21	H	10
YLR351C	BY4741	21	H	11
YLR352W	BY4741	21	H	12
YLR353W	BY4741	22	A	1
YLR354C	BY4741	22	A	2
YLR356W	BY4741	22	A	3
YLR357W	BY4741	22	A	4
YLR360W	BY4741	22	A	5
YLR362W	BY4741	22	A	6
YLR363C	BY4741	22	A	7
YLR364W	BY4741	22	A	8
YLR365W	BY4741	22	A	9
YLR366W	BY4741	22	A	10
YLR367W	BY4741	22	A	11
YLR368W	BY4741	22	A	12
YLR371W	BY4741	22	B	1
YLR372W	BY4741	22	B	2
YLR373C	BY4741	22	B	3
YLR374C	BY4741	22	B	4
YLR375W	BY4741	22	B	5
YLR376C	BY4741	22	B	6
YLR377C	BY4741	22	B	7
YLR380W	BY4741	22	B	8
YLR381W	BY4741	22	B	9
YLR384C	BY4741	22	B	11
YLR385C	BY4741	22	B	12
YLR386W	BY4741	22	C	1
YLR387C	BY4741	22	C	2
[truncated: 2,944 more rows]

## Sheet: Plate 1
Plate #	position	1	2	3	4	average	stdev	ttest
Plate 1	H2	1.01607	0.911445	1	0.809808	0.93433	0.0949081	0.349738
Plate 1	A1	0.983934	1.08856		1.19019	1.08756	0.103132	0.301625				BY+TDP-43-YFP
Plate 2	H2											bre5+TDP-43-YFP
Plate 2	A2											BY+TDP-43-GFP (2μ)
Plate 3	H2	2.72541	1.61916	2.59325	4.26193	2.79994	1.09239	0.0453614				BY+empty vector
Plate 3	A3	3.19961	2.02909	3.01767	1.8148	2.51529	0.694683	0.0212323
Plate 4	H2	0.173244	0.434697	0.346813	0.42623	0.345246	0.121308	9.68404e-05
Plate 4	A4	0.158277	0.463031	0.256266	0.471485	0.337265	0.155381	0.000647856
Plate 4	A10	0.529596	0.589389	0.30979	0.543209	0.492996	0.124789	0.000526213
Plate 1	C10	0.665106	0.789004	0.79586	0.695684	0.736413	0.0659376	0.00118068
Plate 2	E1	0.511075	0.683652	0.350736	0.533717	0.519795	0.136259	0.00128419
Plate 4	C1	1.54513	1.33568	1.56707	1.70145	1.53733	0.151157	0.00145354
Plate 4	G12	0.394283	0.699083	0.335701	0.529857	0.489731	0.161528	0.00274531
Plate 1	G11	0.693546	0.774433	0.47176	0.607791	0.636883	0.129413	0.00375417
Plate 4	G3	1.21119	1.41295	1.40656	1.21494	1.31141	0.113599	0.00404059
Plate 2	C1	1.17518	1.19769	1.39114	1.26884	1.25821	0.0971929	0.00517685
Plate 1	G4	1.31227	1.26884	1.60862	1.42381	1.40339	0.151592	0.00540801
Plate 4	D12	1.6803	2.1084	2.22001	1.64548	1.91355	0.293347	0.00557668
Plate 3	C1	1.57336	1.42656	1.185	1.4985	1.42086	0.168271	0.00764208
Plate 3	D1	1.23385	1.0981	1.30445	1.30582	1.23556	0.0976047	0.00846444
Plate 3	F6	1.13738	1.43313	1.34249	1.45758	1.34264	0.145524	0.00887997
Plate 2	C10	0.356639	0.619158	0.772616	0.420725	0.542284	0.189915	0.00969779
Plate 3	E2	1.14713	1.25248	1.43563	1.25304	1.27207	0.119871	0.0100145
Plate 2	C9	1.29166	1.10229	1.30448	1.39825	1.27417	0.124046	0.0112353
Plate 1	C3	1.25429	1.41611	1.43671	1.12995	1.30926	0.144719	0.0132331
Plate 2	E7	0.170335	0.723267	0.134424	0.41099	0.359754	0.271674	0.0132508
Plate 4	F5	1.24867	1.26565	1.33275	1.62542	1.36813	0.17533	0.0153652
Plate 3	E11	0.405815	0.633029	0.464881	0.857115	0.59021	0.202304	0.0187263
Plate 3	B2	1.55647	1.1496	1.72406	1.58769	1.50446	0.247511	0.0201557
Plate 3	E7	0.638857	0.843864	0.89554	0.681167	0.764857	0.124097	0.0214971
Plate 1	D5	1.14612	1.63531	1.78749	1.49605	1.51624	0.273952	0.0266822
Plate 1	B7	2.15794	1.20882	1.9817	1.83246	1.79523	0.412956	0.0278724
Plate 1	C2	1.5649	1.08342	1.58292	1.4666	1.42446	0.233034	0.0280206
Plate 2	F1	1.55891	1.28029	1.92199	2.14386	1.72626	0.382797	0.0286188
Plate 2	C3	1.16735	1.3227	1.74527	1.40568	1.41025	0.244217	0.0363092
Plate 2	D4	2.4001	1.25439	2.15756	1.51775	1.83245	0.535757	0.0508822
Plate 3	D11	0.461834	0.716395		0.942211	0.706813	0.240332	0.158659
Plate 2	C2	1.17077	1.04756	1.08173	1.18407	1.12103	0.0668089	0.0618834
Plate 1	E5	1.32589	2.11383	3.32425	1.97151	2.18387	0.833985	0.0647939
Plate 2	D1	1.46067	1.11598	1.60085	2.12155	1.57476	0.417596	0.0673869
Plate 2	E10	0.785037	0.992148	0.737949	0.579771	0.773726	0.170034	0.0683712
Plate 4	E2	1.33789	1.42078	1.17797	1.01364	1.23757	0.180117	0.0699524
Plate 1	D4	1.02126	1.44311	1.15688	1.38518	1.25161	0.197105	0.076484
Plate 4	C10	1.32293	0.966838	1.5555	1.35979	1.30127	0.245202	0.0851818
Plate 2	B2		1.07287	1.81831	1.27151	1.38756	0.386036	0.22068
Plate 1	E9	2.27713	1.7018	3.07164	1.07685	2.03186	0.848976	0.0924753
Plate 3	D4	1.10737	1.06828	1.44514	1.60706	1.30696	0.262019	0.0959393
Plate 2	F2	0.927413	1.40947	1.38517	1.57872	1.32519	0.278809	0.0972361
Plate 2	G6	1.297	1.03082	1.90858		1.41213	0.450064	0.25148
Plate 1	E10	2.26677	1.59241	1.83037	0.925715	1.65382	0.559993	0.100057
Plate 4	G7	1.5969	0.9736	1.37762	1.95898	1.47678	0.412298	0.101082
Plate 2	G8	0.605678	0.604497	0.67366	1.08151	0.741335	0.229073	0.10427
Plate 4	C9	1.34075	1.17468	1.05595	1.70958	1.32024	0.28463	0.10576
Plate 1	D3	1.07544	1.3939	1.89534	1.22741	1.39802	0.356142	0.108347
Plate 1	C7	0.991173	1.26378	1.09985	1.20971	1.14113	0.121019	0.109548
Plate 1	C5	1.11355	1.3746	1.06113	1.65892	1.30205	0.274588	0.111172
Plate 4	F2	1.21126	1.07297	1.31967	1.82907	1.35824	0.329721	0.114933
Plate 1	G6	1.5151	1.21307	1.67636		1.46818	0.23518	0.0616468
Plate 4	B3	1.49136	1.10036	1.25777	1.02965	1.21978	0.204621	0.117487
Plate 1	C11	1.19287	0.945689	1.52748	1.45399	1.28	0.265124	0.121629
Plate 2	B3	1.43399	1.01497	1.54708	1.08954	1.27139	0.259014	0.123736
Plate 1	D11	1.06389	1.02963		1.5053	1.1996	0.265291	0.321091
Plate 3	C7	0.938018	1.38185	1.19426	1.4751	1.24731	0.236971	0.124859
Plate 4	G8	0.929139	0.729896	0.669028	1.00671	0.833694	0.16014	0.131155
Plate 1	D6	1.84058	0.967522	1.17996	1.79516	1.4458	0.438682	0.133286
Plate 1	D2	1.23274	1.29219	2.09138	1.15221	1.44213	0.436617	0.13424
Plate 2	E3	1.16506	1.4322	3.59023	2.09853	2.0715	1.08591	0.142648
Plate 2	F3	0.643044	0.782181	0.712448	1.09192	0.807398	0.198004	0.146875
Plate 2	F7	0.935679	1.51691	1.73159	1.17977	1.34099	0.35298	0.147073
Plate 4	D1	0.923396	0.888947	0.743175	0.993518	0.887259	0.105451	0.149671
Plate 3	B1	1.27631	1.03733	1.08143	1.62482	1.25497	0.267537	0.151075
Plate 3	D2	1.54963	1.1239	3.5654	1.85545	2.0236	1.07075	0.151551
Plate 2	D3	1.02682	1.21105	1.51957	1.08244	1.20997	0.220349	0.152116
Plate 4	B12	1.02391	1.13611	1.2715	1.71367	1.2863	0.302363	0.152922
Plate 3	D8	1.52861	1.55517	2.73215	0.972237	1.69704	0.740562	0.155781
Plate 2	D6	0.905669	1.24241	1.52419	1.27353	1.23645	0.254049	0.158615
Plate 4	A12	1.92511	0.998191	1.56793	1.09693	1.39704	0.43097	0.161549
Plate 3	D5	0.949132	1.13113	1.74126	1.46344	1.32124	0.351777	0.164101
Plate 4	D4	0.96219	1.09939	1.76601	1.53483	1.3406	0.374197	0.165146
Plate 4	B9	1.21549	0.94675	1.21122	1.5974	1.24271	0.267785	0.166879
Plate 1	G9	1.04486	0.988441	1.45166	1.58872	1.26842	0.296948	0.167445
Plate 2	C5	0.941693	1.16935	1.27643	1.62267	1.25253	0.283498	0.17232
Plate 4	D5	0.422409	0.772721	1.11379	0.694103	0.750755	0.284778	0.178129
Plate 3	C2	1.38143	1.13026	1.95664	1.0046	1.36823	0.422395	0.17895
Plate 1	F4	1.0645	1.87173	1.20509	1.12333	1.31616	0.374839	0.189926
Plate 4	H3	0.445538	0.596689	0.802625	1.14095	0.746449	0.300976	0.190851
Plate 4	B10	1.2403	0.863384	1.28556	1.50087	1.22253	0.265045	0.192742
Plate 1	G5	1.0666	1.04256	1.36006		1.1564	0.17678	0.261063
Plate 3	D10	0.593157	0.732165		1.17298	0.832767	0.302719	0.441871
Plate 1	H4	1.05646	0.973348	1.22444	1.47884	1.18327	0.223011	0.202407
Plate 1	E1	1.41308	1.00978	0.981721	1.29298	1.17439	0.212334	0.203534
Plate 1	H3	1.24601	0.962371	1.08466	1.58459	1.21941	0.269746	0.203837
Plate 1	D9	1.18244	0.995936	1.18708	1.85989	1.30634	0.379622	0.205151
Plate 1	A3	1.04686	0.790425	0.915835	0.53358	0.821675	0.218746	0.205699
Plate 3	E5	0.94103	1.27943	1.10668	1.65347	1.24515	0.305264	0.207585
Plate 4	B11	1.11488	0.93898	1.19474	1.48981	1.1846	0.229815	0.210299
Plate 4	C7	1.01188	0.780056	0.930233	0.926475	0.91216	0.0964822	0.224935
Plate 2	G3	0.882085	0.949676	2.23541	2.42761	1.62369	0.821534	0.226279
Plate 1	F1	0.94537	1.02196	1.35808	1.62196	1.23684	0.313125	0.229382
Plate 3	G12	1.43358	1.765	1.49723	0.679827	1.34391	0.465428	0.2366
Plate 4	A5	1.09388	0.843857	1.46075	1.59152	1.2475	0.341735	0.245251
Plate 4	A9	1.00992	0.977382	1.23391	1.5562	1.19435	0.266828	0.245301
Plate 1	B3	0.887954	1.10494	1.35137	1.25008	1.14859	0.201046	0.245491
Plate 4	A8	1.22242	0.895369	1.11698	1.51279	1.18689	0.256478	0.245698
Plate 4	C3	1.02749	1.14147	1.84197	1.05905	1.2675	0.385988	0.261599
Plate 4	F6	0.815423	1.13616	1.55609	1.38875	1.22411	0.322531	0.261734
Plate 4	E8	1.05596	1.04635	1.03091	1.47388	1.15178	0.214984	0.261947
Plate 2	A8	0.951198	0.831256	0.85807	1.04034	0.920215	0.0951571	0.26286
Plate 2	G5	0.991219	1.17089	1.3374		1.1665	0.173134	0.230677
Plate 1	G7	0.976028	0.818371	1.81411		1.20284	0.535216	0.580266
Plate 2	H9	0.83523	0.744028	1.0203	1.00344	0.900748	0.13378	0.268228
Plate 2	D2	0.368007	2.91822	1.25105	5.04856	2.39646	2.06013	0.268272
Plate 1	E4	1.03849	1.02708	2.83729	1.4091	1.57799	0.858086	0.270966
Plate 2	H11	1.01837	0.891366	1.73196	1.37805	1.25494	0.378971	0.273367
Plate 1	F11	1.0324	0.949512	1.25126	1.15531	1.09712	0.13307	0.275801
Plate 1	C4	0.983766	1.36745	1.11766	1.00974	1.11965	0.175076	0.283429
Plate 1	F8	0.846345	0.671348	1.07464	0.946912	0.884811	0.170232	0.289205
Plate 4	F4	0.694728	0.795363	0.838955	1.15364	0.870671	0.198078	0.297079
Plate 4	E1	1.04694	0.924019	1.18501	1.69085	1.2117	0.336751	0.301518
Plate 3	F3	0.693566	1.2224	0.772497	0.63717	0.831407	0.266503	0.302107
Plate 1	F6	0.742695	1.81745	1.43207	1.11997	1.27805	0.456899	0.31267
Plate 3	H5	0.88091	0.821071	1.6632	1.87601	1.3103	0.537986	0.333949
Plate 4	H7	1.63168	1.12123	1.9823	0.621563	1.3392	0.594878	0.338337
Plate 2	E6	0.565485	1.25292	1.70723	1.69344	1.30477	0.53612	0.339938
Plate 2	C7	1.03465	0.965698	1.06171	1.54288	1.15123	0.26421	0.344261
Plate 4	H5	1.00058	0.903277	1.19227	1.59605	1.17304	0.306495	0.347365
Plate 4	C4	0.93879	1.01388	1.27188	1.128	1.08814	0.145108	0.34807
Plate 3	D3	0.936765	0.99075	1.45131	1.13912	1.12949	0.230979	0.356658
Plate 2	A5	0.95432	0.892406	1.39469	1.32035	1.14044	0.253752	0.359512
Plate 2	D10	1.12934	0.884066		1.0584	1.02394	0.126218	0.795876
Plate 1	E11	0.200008	4.95036	0.226678	3.35326	2.18258	2.36553	0.39118
Plate 4	G6	0.85509	0.777483	1.51667	2.03466	1.29598	0.593738	0.394103
Plate 2	D9	0.789476	0.716829	0.684158		0.730154	0.0539089	0.00133006
Plate 1	C6	0.977117	1.08138	0.945773	1.74753	1.18795	0.377532	0.397676
Plate 4	H10	1.03454	0.906829	1.08486	1.42185	1.11202	0.219725	0.399142
Plate 2	G11	1.31768	1.17083	1.65439	0.662557	1.20136	0.412315	0.404861
Plate 2	E5	0.883585	1.31454	1.52557		1.24123	0.327209	0.328803
Plate 4	A7	1.01642	0.84844	1.21714	1.36621	1.11205	0.22677	0.411381
Plate 4	F1	0.940279	0.901456	1.11722	1.98179	1.23519	0.506517	0.424404
Plate 1	B2		0.786915	1.07756	1.07915	0.981209	0.168265	0.872506
Plate 4	C8	1.03733	0.834713	1.1522	1.45392	1.11954	0.258689	0.435665
Plate 2	F5	0.767876	1.31021	0.980398	1.57882	1.15933	0.357765	0.44486
Plate 4	B1	1.84367	1.1715	0.925005	0.853885	1.19851	0.451123	0.4474
Plate 3	E8	0.88233	0.905691	1.15729	1.83348	1.1947	0.443672	0.448676
Plate 1	H7	0.952821	0.758756	1.49064	1.42611	1.15708	0.35778	0.450746
Plate 4	B2	1.03793	1.15048	1.45651	0.824248	1.11729	0.263529	0.450888
Plate 1	G8	0.851911	0.888283	1.27375	1.59881	1.15319	0.353106	0.455853
Plate 3	G2	1.2403	0.83379	0.846767	1.92711	1.21199	0.512712	0.471934
Plate 4	G10	1.10892	0.80094	1.30304	1.14373	1.08916	0.209907	0.4781
Plate 3	A1	1.39634	1.00166	1.72415	0.640442	1.19065	0.470949	0.48106
Plate 1	F10	0.803926	0.738724	0.872672	1.24818	0.915875	0.228187	0.531553
Plate 1	H11	1.25048	0.877375	0.923024	1.22229	1.06829	0.195328	0.558498
Plate 1	C9	0.816575	0.822389	1.31847	1.512	1.11736	0.352926	0.560484
Plate 2	A3	0.939886	0.885446	1.06219	0.973295	0.965204	0.0741028	0.570096
Plate 3	C5	0.724319	1.00937	1.12826	1.61633	1.11957	0.372029	0.572298
Plate 4	A11	0.733031	0.84776	1.58096	1.35038	1.12803	0.403801	0.576263
Plate 2	E2	0.676544	0.884609	0.86711	1.2572	0.921366	0.242911	0.57842
Plate 3	F1	0.777544	0.910844	1.16788	1.5339	1.09754	0.332971	0.606755
Plate 3	F7	0.55759	0.930596	1.36015	1.73335	1.14542	0.511033	0.612262
Plate 4	A3	0.89976	0.812849	1.31974	1.25694	1.07232	0.25325	0.621128
Plate 2	H5	0.936758	0.840902	1.35541	1.12801	1.06527	0.227285	0.622529
Plate 1	B5	0.993206	0.873931	0.961452	1.47527	1.07596	0.27094	0.625598
Plate 2	E12	0.659812	1.01965	1.29819	1.38256	1.09005	0.326058	0.627011
Plate 3	A4	1.1497	0.865331	0.865532	1.34687	1.05686	0.23524	0.676159
Plate 1	H5	0.851641	0.88485	1.23684	1.23274	1.05152	0.212066	0.677934
Plate 1	C8	1.00954	0.862133	1.10224	1.1636	1.03438	0.131135	0.682697
Plate 2	E9	0.833659	1.09421	0.761337	1.67786	1.09177	0.416059	0.693286
Plate 2	A10	0.997725	0.805086	0.793959	1.21796	0.953682	0.199477	0.693343
Plate 2	H8	1.25619	0.953759	1.41779	0.667311	1.07376	0.332285	0.693926
Plate 3	B5	0.765488	0.833874	0.833932	1.33114	0.941109	0.262015	0.694577
Plate 2	G10	1.04094	0.786237	1.13254	1.21328	1.04325	0.185243	0.694808
Plate 4	F9	0.930724	0.792916	0.887802	1.21885	0.957573	0.183455	0.697931
Plate 4	H8	0.896448	0.796539	1.15779	1.37484	1.0564	0.261276	0.705885
Plate 1	A9	0.899181	0.874211	0.869821	1.68387	1.08177	0.401608	0.715568
Plate 4	F3	0.697221	0.661607	0.98284	1.38692	0.932148	0.335545	0.719293
Plate 4	G2	0.756521	0.799073	0.444279	1.6116	0.902868	0.498261	0.725433
Plate 2	A6	1.41509	0.793373	1.45347	0.633594	1.07388	0.421525	0.75271
Plate 1	C1	0.934577	1.0608	0.897097	1.21526	1.02694	0.143762	0.763812
Plate 1	H10	1.09215	0.732033	1.31009	1.01779	1.03802	0.238741	0.781392
Plate 4	E6	0.296409	1.06453	0.961639	1.39979	0.930592	0.462328	0.786255
Plate 1	F12	1.06133	0.821134	1.29683	0.649071	0.957092	0.282636	0.78842
Plate 4	D8	0.853434	0.750413	1.01557	1.25022	0.967409	0.217852	0.796122
Plate 3	D6	0.689629	0.725469	2.05929	0.886337	1.09018	0.651709	0.801201
Plate 2	G2	0.975277	0.767985	0.828763	1.31196	0.970997	0.243393	0.834809
Plate 3	E6	0.768977	1.3984	1.13632	0.826943	1.03266	0.292325	0.84269
Plate 1	G10	0.90652	0.829376	1.42729	0.95418	1.02934	0.270235	0.847889
Plate 1	E7	0.605085	0.939574	0.858062	1.77793	1.04516	0.508847	0.871806
Plate 4	E7	1.10337	0.712789	0.771012	1.54586	1.03326	0.382599	0.875459
Plate 2	B1	1.34741	0.842858	0.834507	0.893098	0.979468	0.246656	0.883851
Plate 4	A6	0.902657	0.857087	0.942704	1.35184	1.01357	0.228209	0.91745
Plate 3	C3	0.805791	1.12515	1.14394	0.959048	1.00848	0.158626	0.929815
Plate 4	A2		1.61852	0.893735	0.393389	0.968547	0.615981	0.937866
Plate 3	B7	1.16598	1.05908	1.23743	0.501238	0.990932	0.334588	0.96119
Plate 1	A10	0.6374	1.08572	0.813272	1.49672	1.00828	0.374233	0.968155
Plate 1	E3	0.505352	1.27616	0.640459	1.60998	1.00799	0.523462	0.9778
Plate 1	D1	0.605122	0.985564	0.892411	1.5381	1.0053	0.390363	0.98042
Plate 1	H1	1.29017	1.16606	0.791385	0.763874	1.00287	0.265214	0.98472
Plate 2	E11	1.15249	1.12844	0.986793	0.739189	1.00173	0.189678	0.987634
Plate 2	A1	0	0	0	0	0	0
Plate 1	A2	0	0	0	0	0	0
Plate 1	A4	0	0	0	0	0	0
Plate 2	A4	0	0	0	0	0	0
Plate 1	A5	0	0	0	0	0	0
Plate 1	A6	0	0	0	0	0	0
Plate 1	A7	0	0	0	0	0	0
Plate 2	A7	0	0	0	0	0	0
Plate 1	A8	0	0	0	0	0	0
Plate 2	A9	0	0	0	0	0	0
Plate 1	A11	0	0	0	0	0	0
Plate 2	A11	0	0	0	0	0	0
Plate 1	A12	0	0	0	0	0	0
Plate 2	A12	0	0	0	0	0	0
Plate 4	A1	0	0	0	0	0	0
Plate 3	A2	0	0	0	0	0	0
Plate 3	A5	0	0	0	0	0	0
Plate 3	A6	0	0	0	0	0	0
Plate 3	A7	0	0	0	0	0	0
Plate 3	A8	0	0	0	0	0	0
Plate 3	A9	0	0	0	0	0	0
Plate 3	A10	0	0	0	0	0	0
Plate 3	A11	0	0	0	0	0	0
Plate 3	A12	0	0	0	0	0	0
Plate 1	B1	0	0	0	0	0	0
Plate 1	B4	0	0	0	0	0	0
Plate 2	B4	0	0	0	0	0	0
Plate 2	B5	0	0	0	0	0	0
Plate 1	B6	0	0	0	0	0	0
Plate 2	B6	0	0	0	0	0	0
Plate 2	B7	0	0	0	0	0	0
Plate 1	B8	0	0	0	0	0	0
Plate 2	B8	0	0	0	0	0	0
Plate 1	B9	0	0	0	0	0	0
Plate 2	B9	0	0	0	0	0	0
Plate 1	B10	0	0	0	0	0	0
Plate 2	B10	0	0	0	0	0	0
Plate 1	B11	0	0	0	0	0	0
Plate 2	B11	0	0	0	0	0	0
Plate 1	B12	0	0	0	0	0	0
Plate 2	B12	0	0	0	0	0	0
Plate 3	B3	0	0	0	0	0	0
Plate 3	B4	0	0	0	0	0	0
Plate 4	B4	0	0	0	0	0	0
Plate 4	B5	0	0	0	0	0	0
Plate 3	B6	0	0	0	0	0	0
Plate 4	B6	0	0	0	0	0	0
Plate 4	B7	0	0	0	0	0	0
Plate 3	B8	0	0	0	0	0	0
Plate 4	B8	0	0	0	0	0	0
Plate 3	B9	0	0	0	0	0	0
Plate 3	B10	0	0	0	0	0	0
Plate 3	B11	0	0	0	0	0	0
Plate 3	B12	0	0	0	0	0	0
Plate 2	C4	0	0	0	0	0	0
Plate 2	C6	0	0	0	0	0	0
Plate 2	C8	0	0	0	0	0	0
Plate 2	C11	0	0	0	0	0	0
Plate 1	C12	0	0	0	0	0	0
Plate 2	C12	0	0	0	0	0	0
Plate 4	C2	0	0	0	0	0	0
Plate 3	C4	0	0	0	0	0	0
Plate 4	C5	0	0	0	0	0	0
Plate 3	C6	0	0	0	0	0	0
Plate 4	C6	0	0	0	0	0	0
Plate 3	C8	0	0	0	0	0	0
Plate 3	C9	0	0	0	0	0	0
Plate 3	C10	0	0	0	0	0	0
Plate 3	C11	0	0	0	0	0	0
Plate 4	C11	0	0	0	0	0	0
Plate 3	C12	0	0	0	0	0	0
Plate 4	C12	0	0	0	0	0	0
Plate 2	D5	0	0	0	0	0	0
Plate 1	D7	0	0	0	0	0	0
Plate 2	D7	0	0	0	0	0	0
Plate 1	D8	0	0	0	0	0	0
Plate 2	D8	0	0	0	0	0	0
Plate 1	D10	0	0	0	0	0	0
Plate 2	D11	0	0	0	0	0	0
Plate 1	D12	0	0	0	0	0	0
Plate 2	D12	0	0	0	0	0	0
Plate 4	D2	0	0	0	0	0	0
Plate 4	D3	0	0	0	0	0	0
Plate 4	D6	0	0	0	0	0	0
Plate 3	D7	0	0	0	0	0	0
Plate 4	D7	0	0	0	0	0	0
Plate 3	D9	0	0	0	0	0	0
Plate 4	D9	0	0	0	0	0	0
Plate 4	D10	0	0	0	0	0	0
Plate 4	D11	0	0	0	0	0	0
Plate 3	D12	0	0	0	0	0	0
Plate 1	E2	0	0	0	0	0	0
Plate 2	E4	0	0	0	0	0	0
Plate 1	E6	0	0	0	0	0	0
Plate 1	E8	0	0	0	0	0	0
Plate 2	E8	0	0	0	0	0	0
Plate 1	E12	0	0	0	0	0	0
Plate 3	E1	0	0	0	0	0	0
Plate 3	E3	0	0	0	0	0	0
Plate 4	E3	0	0	0	0	0	0
Plate 3	E4	0	0	0	0	0	0
Plate 4	E4	0	0	0	0	0	0
Plate 4	E5	0	0	0	0	0	0
Plate 3	E9	0	0	0	0	0	0
Plate 4	E9	0	0	0	0	0	0
Plate 3	E10	0	0	0	0	0	0
Plate 4	E10	0	0	0	0	0	0
Plate 4	E11	0	0	0	0	0	0
Plate 3	E12	0	0	0	0	0	0
Plate 4	E12	0	0	0	0	0	0
Plate 1	F2	0	0	0	0	0	0
Plate 1	F3	0	0	0	0	0	0
Plate 2	F4	0	0	0	0	0	0
Plate 1	F5	0	0	0	0	0	0
Plate 2	F6	0	0	0	0	0	0
Plate 1	F7	0	0	0	0	0	0
Plate 2	F8	0	0	0	0	0	0
Plate 1	F9	0	0	0	0	0	0
Plate 2	F9	0	0	0	0	0	0
Plate 2	F10	0	0	0	0	0	0
Plate 2	F11	0	0	0	0	0	0
Plate 2	F12	0	0	0	0	0	0
Plate 3	F2	0	0	0	0	0	0
Plate 3	F4	0	0	0	0	0	0
Plate 3	F5	0	0	0	0	0	0
Plate 4	F7	0	0	0	0	0	0
Plate 3	F8	0	0	0	0	0	0
Plate 4	F8	0	0	0	0	0	0
Plate 3	F9	0	0	0	0	0	0
Plate 3	F10	0	0	0	0	0	0
Plate 4	F10	0	0	0	0	0	0
Plate 3	F11	0	0	0	0	0	0
Plate 4	F11	0	0	0	0	0	0
Plate 3	F12	0	0	0	0	0	0
Plate 4	F12	0	0	0	0	0	0
Plate 1	G1	0	0	0	0	0	0
Plate 2	G1	0	0	0	0	0	0
Plate 1	G2	0	0	0	0	0	0
Plate 1	G3	0	0	0	0	0	0
Plate 2	G4	0	0	0	0	0	0
Plate 2	G7	0	0	0	0	0	0
Plate 2	G9	0	0	0	0	0	0
Plate 1	G12	0	0	0	0	0	0
Plate 2	G12	0	0	0	0	0	0
Plate 3	G1	0	0	0	0	0	0
Plate 4	G1	0	0	0	0	0	0
Plate 3	G3	0	0	0	0	0	0
Plate 3	G4	0	0	0	0	0	0
Plate 4	G4	0	0	0	0	0	0
Plate 3	G5	0	0	0	0	0	0
Plate 4	G5	0	0	0	0	0	0
Plate 3	G6	0	0	0	0	0	0
Plate 3	G7	0	0	0	0	0	0
Plate 3	G8	0	0	0	0	0	0
Plate 3	G9	0	0	0	0	0	0
Plate 4	G9	0	0	0	0	0	0
Plate 3	G10	0	0	0	0	0	0
Plate 3	G11	0	0	0	0	0	0
Plate 4	G11	0	0	0	0	0	0
Plate 2	H1	0	0	0	0	0	0
Plate 2	H3	0	0	0	0	0	0
Plate 2	H4	0	0	0	0	0	0
Plate 1	H6	0	0	0	0	0	0
Plate 2	H6	0	0	0	0	0	0
Plate 2	H7	0	0	0	0	0	0
Plate 1	H8	0	0	0	0	0	0
Plate 1	H9	0	0	0	0	0	0
Plate 2	H10	0	0	0	0	0	0
Plate 1	H12	0	0	0	0	0	0
Plate 2	H12	0	0	0	0	0	0
Plate 3	H1	0	0	0	0	0	0
Plate 4	H1	0	0	0	0	0	0
Plate 3	H3	0	0	0	0	0	0
Plate 3	H4	0	0	0	0	0	0
Plate 4	H4	0	0	0	0	0	0
Plate 3	H6	0	0	0	0	0	0
Plate 4	H6	0	0	0	0	0	0
Plate 3	H7	0	0	0	0	0	0
Plate 3	H8	0	0	0	0	0	0
Plate 3	H9	0	0	0	0	0	0
Plate 4	H9	0	0	0	0	0	0
Plate 3	H10	0	0	0	0	0	0
Plate 3	H11	0	0	0	0	0	0
Plate 4	H11	0	0	0	0	0	0
Plate 3	H12	0	0	0	0	0	0
Plate 4	H12	0	0	0	0	0	0

## Sheet: Plate 2
Plate #	position	1	2	3	average	stdev	ttest
Plate 5	A5	1.09734	0.785802	0.943233	0.942125	0.155772	0.624988
Plate 5	H2	0.90266	1.2142	1.05677	1.05788	0.155772	0.624988
Plate 6	A6	0.69169	0.389764	0.517267	0.532907	0.151569	0.0113822			BY+TDP-43-YFP
Plate 6	H2	1.03259	0.304606	0.318093	0.551765	0.416466	0.197456			bre5+TDP-43-YFP
Plate 7	A7									BY+TDP-43-GFP (2μ)
Plate 7	H2	2.97274	3.02732	2.40561	2.80189	0.344275	0.00723184			BY+empty vector
Plate 8	A8	0.275132	0.0968673	0.346018	0.239339	0.128374	0.000608569
Plate 8	H2	0.417535	0.0885732	0.207473	0.23786	0.166573	0.00325698
Plate 7	H12	0.378909	0.35719	0.2677	0.334599	0.0589455	3.66954e-05
Plate 6	C1	0.421266	0.293067	0.266659	0.326997	0.0826995	7.14799e-05
Plate 7	A11	0.373871	0.344997	0.335113	0.351327	0.0201393	0.000105961
Plate 8	B8	0.377969		0.407486	0.392728	0.0208719	0.000133333
Plate 8	E5	0.449898		0.465324	0.457611	0.010908	0.000300691
Plate 6	D8	0.561882	0.460461	0.378936	0.467093	0.0916528	0.000466773
Plate 6	A1	0.394297		0.47893	0.436614	0.0598453	0.000580287
Plate 7	D9	0.401976	0.356269	0.594461	0.450902	0.126409	0.00237776
Plate 7	G2	1.31044	1.28134		1.29589	0.0205728	0.00460091
Plate 7	A8	0.714023	0.643895	0.702846	0.686921	0.0376788	0.00313203
Plate 7	A3	0.456828	0.51126	0.684759	0.550949	0.119036	0.00417962
Plate 7	H1	0.569115	0.256121	0.4147	0.413312	0.156502	0.00590571
Plate 5	H3	0.782707	0.749312	0.67301	0.73501	0.0562292	0.00739183
Plate 8	C5	0.689929	0.797834	0.597031	0.694931	0.100495	0.0114628
Plate 8	A5	0.549738	0.71307	0.762955	0.675254	0.111525	0.0126468
Plate 8	D6	1.92298	1.80836	1.50142	1.74425	0.217968	0.0127592
Plate 5	G1	0.636108	0.629339	0.363961	0.543136	0.155207	0.0136347
Plate 8	A6	0.681643	0.790961	0.555859	0.676155	0.117647	0.0155588
Plate 8	E11	0.610825	0.216951	0.333535	0.387104	0.202327	0.0164367
Plate 8	G10	0.803577	0.79333	0.637514	0.744807	0.0930598	0.019544
Plate 7	H7	0.774765	0.523071	0.702951	0.666929	0.129656	0.0200373
Plate 8	G7	0.549366	0.0928053	0.355276	0.332482	0.229132	0.0207186
Plate 5	E12	0.641028	0.244632	0.300642	0.395434	0.214526	0.0213159
Plate 6	B6	0.708992	0.417513	0.339386	0.488631	0.194796	0.023842
Plate 7	B11	0.733969	0.354747	0.513342	0.534019	0.190455	0.0285824
Plate 7	C4	0.495051	0.085752	0.526616	0.36914	0.245928	0.0303798
Plate 8	B11	0.816421	0.719394		0.767908	0.0686087	0.0363266
Plate 6	G1	0.698375	0.235103	0.230878	0.388119	0.268698	0.0426485
Plate 7	B1	0.661931	0.144112	0.450791	0.418944	0.260374	0.0439851
Plate 6	E12	0.705184	0.534903	0.224799	0.488295	0.24356	0.0490249
Plate 5	H5	0.733898	0.845668	0.538617	0.706061	0.155406	0.0543031
Plate 5	D11	0.622469	0.836881	0.456437	0.638596	0.190734	0.0568157
Plate 6	D4	0.82877	0.605412	0.430797	0.62166	0.199483	0.0575928
Plate 8	B5	0.829231	0.542733	0.395282	0.589082	0.220656	0.0624958
Plate 8	H12	0.834086	0.480751	0.407035	0.573957	0.228273	0.0629603
Plate 6	B9	0.799552	0.464736	0.753206	0.672498	0.181413	0.0633184
Plate 5	H12	1.72324	1.53769	1.21135	1.49076	0.259147	0.0638524
Plate 8	E4	0.874754	0.464831	0.552085	0.630557	0.215934	0.0756076
Plate 5	F1	0.869478	0.395959	0.315539	0.526992	0.299315	0.0972381
Plate 5	C10	0.814329	0.847502	0.515307	0.725713	0.18297	0.0993088
Plate 6	C2	0.907425	0.38687	0.510518	0.601604	0.271968	0.110838
Plate 7	A10	2.34921	2.96272	1.3833	2.23175	0.796236	0.113043
Plate 7	A12	0.929221	0.487211	0.509794	0.642075	0.248932	0.113255
Plate 5	H4	0.951961	0.583413	0.501002	0.678792	0.240133	0.12992
Plate 6	G11	0.696316	0.882688	0.357816	0.645607	0.266085	0.132664
Plate 8	A1	0.961203	0.576274	0.525599	0.687692	0.238219	0.134941
Plate 7	F2	1.66469	1.36563		1.51516	0.211472	0.137238
Plate 7	B2	0.939978	0.439543	0.647138	0.675553	0.251424	0.139851
Plate 7	D11	0.961195	0.706327	0.547172	0.738231	0.208847	0.145754
Plate 7	B3	0.968043	0.589341	0.459095	0.67216	0.264388	0.151252
Plate 6	A7	0.961218	0.577179	0.393278	0.643892	0.289788	0.155025
Plate 6	H3	1.64167	2.39905	1.22218	1.7543	0.596466	0.155946
Plate 8	B9	0.990088	0.579924	0.544589	0.704867	0.24764	0.161595
Plate 6	D11	4.3589	4.97127	1.20464	3.5116	2.02122	0.163904
Plate 6	B7	0.971028	0.299664	0.478065	0.582919	0.347747	0.164214
Plate 5	B9	0.926281	0.77638	0.448083	0.716915	0.244582	0.17009
Plate 8	F11	0.657484		0.511062	0.584273	0.103536	0.0282222
Plate 8	F1	0.846218	0.799285	0.280836	0.642113	0.313754	0.177148
Plate 8	C2	1.8619	4.19907	1.74959	2.60352	1.38292	0.181655
Plate 7	H11	0.734041		0.421131	0.577586	0.22126	0.187761
Plate 8	C3	1.01986	0.669956	0.682093	0.790635	0.198605	0.200234
Plate 8	C11	0.914468	0.955179	0.772789	0.880812	0.0957395	0.20093
Plate 8	H8	1.04088	0.551441	0.465403	0.685908	0.31041	0.214293
Plate 6	C4	0.91379	0.775077	0.24154	0.643469	0.354923	0.217708
Plate 5	E11	0.987168	0.755385	0.389978	0.710844	0.301076	0.231628
Plate 5	B10	1.08513	1.12372	1.04511	1.08466	0.0393062	0.248989
Plate 8	C4	1.08885	0.493789	0.366914	0.64985	0.38544	0.252089
Plate 5	G11	2.68257	3.36722	0.715615	2.25514	1.37651	0.254559
Plate 7	C2	1.08131	0.491672	0.576991	0.716657	0.318666	0.258908
Plate 8	E3	1.09844	0.502859	0.418463	0.673253	0.370631	0.262458
Plate 5	B11	1.03651	0.757825	0.363856	0.719397	0.337969	0.284004
Plate 5	H9	0.895966	0.522858	0.988347	0.80239	0.246449	0.298745
Plate 6	B1	1.078	0.668746	0.71359	0.820113	0.224462	0.300529
Plate 8	C1	0.89728		0.613989	0.755634	0.200317	0.302141
Plate 7	F12	1.93352	1.57483	0.821459	1.44327	0.567584	0.307533
Plate 8	G4	2.38232	1.15473	1.09263	1.54323	0.727336	0.324401
Plate 8	B1	1.19047	0.340293	0.422385	0.651048	0.468949	0.325329
Plate 7	C5	1.17401	0.532717	0.355699	0.687475	0.430546	0.334757
Plate 8	H4	1.16885	0.563288	0.401515	0.711219	0.404494	0.341193
Plate 8	B6	1.21654	0.454613	0.176028	0.615726	0.538641	0.341403
Plate 7	D4	0.905433	1.02336	0.526314	0.818369	0.259708	0.352394
Plate 8	G11	0.851067	1.05653	0.734444	0.88068	0.163072	0.352689
Plate 5	B7	1.07967	0.818438	0.516537	0.804882	0.281812	0.355266
Plate 7	A2	1.03782	0.891279	0.473479	0.800861	0.292836	0.362016
Plate 8	B7	1.20972	0.474986	0.479475	0.721395	0.422911	0.372409
Plate 5	D9	1.39456	1.89877	0.793775	1.36237	0.553201	0.37423
Plate 5	B5	2.01492	1.893	0.601707	1.50321	0.783103	0.381527
Plate 8	B2	1.15003	0.734856	0.268358	0.717747	0.441084	0.383693
Plate 7	F1	1.30989	0.330973	0.287889	0.642917	0.578017	0.396958
Plate 7	H3	1.8825	1.15774	0.896687	1.31231	0.51076	0.401166
Plate 5	C11	1.25034		0.494615	0.872479	0.53438	0.793107
Plate 7	B4	1.23892		0.52466	0.881792	0.505061	0.796872
Plate 8	D3	1.13827	0.741787	0.634013	0.838024	0.265548	0.407491
Plate 5	F5	1.81368	1.42108	0.741156	1.32531	0.54264	0.408781
Plate 5	H7	1.90574	1.08223	0.939744	1.30924	0.521477	0.413119
Plate 6	D10	1.2351	0.553315	0.47129	0.753234	0.419316	0.416869
Plate 6	E2	3.09409	1.54862	0.582521	1.74174	1.26687	0.417347
Plate 7	B5	0.972405	1.02481	0.439249	0.812156	0.324008	0.424846
Plate 5	A8	1.1523	0.675549	0.707334	0.845062	0.266553	0.426973
Plate 6	D9	1.46469	1.04528		1.25498	0.296562	0.427241
Plate 6	C6	1.93866	1.5036	0.664559	1.36894	0.647637	0.428382
Plate 5	F3	2.43161	1.55113		1.99137	0.622596	0.260608
Plate 7	F10	1.616	1.19912	0.843517	1.21955	0.386646	0.431484
Plate 8	F2	2.60128	1.15273		1.87701	1.02428	0.438365
Plate 8	D11	0.995396	1.01609	0.615467	0.875651	0.225563	0.453312
Plate 8	A10	1.22369	0.597814	0.605918	0.809142	0.359035	0.458148
Plate 6	F5	1.82666	1.24715	0.764806	1.27954	0.531667	0.460016
Plate 5	F10	1.99017	1.53734	0.592212	1.37324	0.713282	0.461146
Plate 6	F10	1.06118	0.977535	0.349131	0.79595	0.38921	0.462851
Plate 8	E10	2.21385	1.19997	0.752084	1.38864	0.748924	0.464283
Plate 8	G12	0.754584	1.94376	1.2025	1.30028	0.600587	0.479038
Plate 8	H3	1.62171	1.02528	0.919936	1.18897	0.378442	0.482083
Plate 6	E11	1.25583	0.633505	0.519131	0.802821	0.396461	0.483214
Plate 6	B12	1.8411	1.28278	0.712596	1.27882	0.564261	0.483735
Plate 7	E12	2.42366	1.2431	0.650516	1.43909	0.902674	0.488739
Plate 6	B11	1.82662	1.00856		1.41759	0.578459	0.490999
Plate 8	D12	1.96435	1.26811	0.690828	1.30776	0.637684	0.492358
Plate 5	C12	1.16616	0.680018	0.774294	0.87349	0.257804	0.495455
Plate 6	G5	3.00954	1.34013	0.487693	1.61245	1.28279	0.4955
Plate 5	D12	1.04085	1.88739	0.855854	1.26137	0.549986	0.498713
Plate 7	F5	1.88403	1.33341	0.655925	1.29112	0.615144	0.499892
Plate 5	G3	2.75908	0.997332		1.87821	1.24575	0.500445
Plate 6	G2	2.19133	0.992386		1.59186	0.847783	0.502986
Plate 8	A12	1.57865	0.929485	0.99465	1.1676	0.357473	0.506972
Plate 5	E2	3.10035	1.06912	0.644302	1.60459	1.31267	0.508973
Plate 6	B4	1.09417	1.00101	0.307884	0.801021	0.429602	0.509826
Plate 7	F3	1.5297	0.656529		1.09312	0.617426	0.866474
Plate 6	E9	1.20289	0.739296	0.642653	0.861612	0.299478	0.515222
Plate 8	A2	0.80577	0.951082	1.04866	0.93517	0.122223	0.521557
Plate 5	H8	1.69781	0.674206	1.31121	1.22774	0.516881	0.527387
Plate 5	F8	2.36293	1.10925	0.671784	1.38132	0.877787	0.531044
Plate 6	H10	1.16939	0.868781	0.55591	0.864694	0.306762	0.532389
Plate 6	E3	2.61054	1.15586	0.569626	1.44534	1.0508	0.539835
Plate 6	E7	1.35391	0.493863	0.534018	0.793931	0.485373	0.541421
Plate 5	C8	2.2487	1.18643	0.608747	1.34796	0.831822	0.544917
Plate 7	D12	0.945389	1.1707	0.363615	0.826567	0.416454	0.549606
Plate 6	F11	1.36223		0.554645	0.958435	0.571046	0.934874
Plate 5	B3	1.16518	0.851393	0.662289	0.892953	0.254007	0.553855
Plate 7	F4	2.51199	0.942366	0.729856	1.39474	0.973388	0.555834
Plate 6	H6	1.28521	0.757219	0.435267	0.825899	0.429114	0.558798
Plate 7	G1	0.801521	1.46818	1.13929	1.13633	0.333339	0.558842
Plate 6	F1	4.25794	0.869459	0.396148	1.84118	2.10631	0.560764
Plate 5	G12	1.66756	1.47371	0.565125	1.23547	0.588569	0.561924
Plate 6	F9	2.24524	1.06724	0.668063	1.32685	0.820014	0.56227
Plate 7	G7	2.18332	1.13644	0.624727	1.31483	0.79446	0.564399
Plate 7	E11	1.64235	1.42352	0.593494	1.21979	0.553314	0.564738
Plate 7	D10	1.276	0.760652	0.486886	0.841181	0.400675	0.567781
Plate 7	F7	1.18346	0.949176	0.374142	0.835592	0.416442	0.568836
Plate 8	F10	2.40395	0.671538	0.99483	1.35677	0.921175	0.572201
Plate 5	F9	1.9918	1.05726	0.717191	1.25542	0.660006	0.573256
Plate 5	E3	1.24441	0.803713	0.536321	0.861482	0.357563	0.577237
Plate 7	E4	1.10333	0.982885	0.625859	0.904026	0.248314	0.585786
Plate 7	C7	2.00276	1.15128	0.623109	1.25905	0.696113	0.586697
Plate 6	B3	1.1725	0.958711	0.449884	0.860365	0.371211	0.587066
Plate 5	F4	1.63895	1.04369	0.801032	1.16123	0.431148	0.587566
Plate 5	D2	1.08596	0.991987	0.664318	0.914087	0.22135	0.588473
Plate 7	E5	0.790595	1.34093	0.278439	0.803322	0.531361	0.589651
Plate 6	H7	1.35583	0.627858	0.508859	0.830849	0.458522	0.591746
Plate 6	G6	1.354	0.790372	0.245876	0.79675	0.554091	0.592528
Plate 6	C3	1.12535	1.01395	0.506123	0.881807	0.330084	0.605639
Plate 5	A12	1.48294	1.13402	0.765122	1.12736	0.358955	0.607493
Plate 8	H11	0.581676	1.49495	0.25684	0.77782	0.641935	0.611472
Plate 5	E7	1.86518	1.05287	0.700967	1.20634	0.597088	0.612267
Plate 5	A10	2.79897	0.828431	0.613169	1.41352	1.20465	0.612921
Plate 8	E1	2.50553	1.20967	0.383381	1.3662	1.0697	0.613952
Plate 7	A5	0.675535	1.18774	0.867488	0.910255	0.258767	0.621617
Plate 6	D6	2.25001	0.899341	0.695262	1.28154	0.844909	0.623152
Plate 7	H9	1.61515	0.335662	0.308546	0.753119	0.746662	0.62595
Plate 7	E2	1.8621	1.23794	0.549701	1.21658	0.656462	0.627052
Plate 7	G5	2.10195	1.16078	0.512583	1.25844	0.79917	0.632905
Plate 5	C2	1.16448	0.519668	0.987378	0.890509	0.333142	0.633775
Plate 6	E5	0.888388		1.01768	0.953034	0.0914222	0.635584
Plate 5	C1	1.67878	0.671479	1.13625	1.16217	0.504153	0.636412
Plate 6	A12	1.36371	1.05322	0.841033	1.08599	0.262873	0.640215
Plate 8	F9	2.72791	0.758715	0.620024	1.36888	1.17899	0.642692
Plate 7	C6	2.88705	0.884307	0.422189	1.39785	1.31022	0.65185
Plate 7	E1	1.35391	1.09415	0.808919	1.08566	0.272594	0.651935
Plate 5	H11	0.933872	1.1822	0.63085	0.915642	0.276129	0.660319
Plate 8	D4	2.03094	0.774743	0.823568	1.20975	0.711588	0.661889
Plate 5	E9	2.73245	0.671561	0.648765	1.35093	1.19649	0.662439
Plate 7	B8	1.2021	0.229247		0.715674	0.687912	0.662994
Plate 7	A6	0.808188	1.04658	1.42104	1.09194	0.308936	0.665948
Plate 8	E6	1.1136	1.0332	0.611677	0.919493	0.26959	0.667784
Plate 5	E1	2.63906		0.552598	1.59583	1.47535	0.669585
Plate 5	D4	1.25658	0.923439	0.481753	0.887258	0.388679	0.670341
Plate 7	G9	1.37559	1.27993	0.666994	1.10751	0.384481	0.681195
Plate 5	B4	1.06631	1.09128	0.612641	0.923411	0.269424	0.68233
Plate 6	B5	1.27353	0.850897	0.585892	0.903441	0.346819	0.683701
Plate 8	F5	2.13256	1.08952	0.464412	1.22883	0.842753	0.685456
Plate 5	C4	1.30644	0.914416	0.412807	0.877887	0.447934	0.687035
Plate 6	A8	1.679	0.968426	0.746769	1.1314	0.487015	0.689372
Plate 6	C11	1.31451	0.947216		1.13086	0.259715	0.603425
Plate 6	D7	1.99414	0.867957	0.702047	1.18805	0.703007	0.690138
Plate 7	G8	1.69603	1.25444	0.523985	1.15815	0.591926	0.69108
Plate 8	E7	1.33135	0.753989	0.604866	0.896736	0.383703	0.692103
Plate 6	H4	3.30384	0.681728	0.306846	1.4308	1.63289	0.692795
Plate 5	A9	2.4374	0.88343	0.493218	1.27135	1.0285	0.693203
Plate 5	A3	1.20924	0.753164	0.83927	0.933892	0.242315	0.696855
Plate 7	E9	2.2664	0.93233	0.514059	1.2376	0.915185	0.697836
Plate 5	E4	1.3273	0.830212	0.529097	0.895537	0.403092	0.702058
Plate 7	B9	1.47928	0.512485	0.599275	0.863679	0.534887	0.704572
Plate 8	C9	2.01622	0.920657	0.612779	1.18322	0.737645	0.71026
Plate 6	G8	1.24113	0.481224	0.985774	0.902709	0.386702	0.710472
Plate 8	E8	2.2307	0.848308	0.577116	1.21871	0.886837	0.711752
Plate 6	D3	1.42625	0.712491	0.50078	0.87984	0.4849	0.712655
Plate 5	D1	1.18841		0.935642	1.06202	0.178731	0.714124
Plate 6	E1	1.31407	0.688865	0.740752	0.914562	0.346956	0.717407
Plate 5	H10	1.31929	0.839131	1.02359	1.06067	0.242217	0.719959
Plate 5	G10	1.41742	0.679119	0.572525	0.889687	0.460125	0.721642
Plate 6	G10	1.28802	0.932144	0.493629	0.904598	0.397912	0.722822
Plate 6	G3	1.98945	1.33067		1.66006	0.465824	0.285814
Plate 8	G9	1.95457	0.810988	0.721181	1.16225	0.687641	0.723854
Plate 8	F8	2.32252	0.771155	0.572376	1.22202	0.958234	0.727755
Plate 7	C12	1.49852		0.430452	0.964484	0.755235	0.957789
Plate 6	C9	1.78604	1.04284	0.587442	1.13878	0.605031	0.731435
Plate 6	G12	1.39518	0.707023	0.609196	0.903799	0.428349	0.738587
Plate 5	D7	2.16593	0.595037	0.801511	1.18749	0.853618	0.741144
Plate 6	E8	0.952269		1.1253	1.03879	0.122355	0.748328
Plate 5	C9	1.52114	1.07995	0.672064	1.09105	0.424649	0.749778
Plate 7	D2	1.53905		0.672005	1.10553	0.613095	0.848251
Plate 8	F4	1.33374	0.878465	0.535017	0.915739	0.400662	0.754778
Plate 7	H8	2.17272	0.731712	0.622411	1.17562	0.865248	0.759618
Plate 8	B4	1.25321		0.416806	0.83501	0.59143	0.760949
Plate 5	E10	1.36035	0.155883	1.10076	0.872332	0.633893	0.762114
Plate 7	C1	1.25347	0.651296	0.907969	0.937579	0.302178	0.762203
Plate 6	F2	1.53063	0.798532		1.16458	0.517668	0.731116
Plate 7	E7	1.1662	1.40432	0.65806	1.07619	0.381184	0.76674
Plate 8	B12	1.45757	0.880712	0.86511	1.0678	0.337646	0.767017
Plate 8	D1	2.33345		0.393939	1.36369	1.37144	0.771611
Plate 5	H1	1.19494	0.937162	0.725284	0.952462	0.235202	0.772094
Plate 8	H1	0.515497	1.23313	1.03511	0.927912	0.370632	0.772981
Plate 6	F6	1.80164	0.967787	0.581204	1.11688	0.623727	0.777904
Plate 6	A11	1.87203	0.808182	0.681432	1.12055	0.653881	0.781178
Plate 6	D2	1.51678	0.766845	0.40509	0.896238	0.567027	0.7832
Plate 5	B12	1.04704	0.892326		0.969685	0.109402	0.783912
Plate 5	G4	2.40066	0.579359	0.58268	1.18757	1.05057	0.786921
Plate 6	A9	1.31462	1.00778	0.81697	1.04646	0.251067	0.789156
Plate 7	H4	2.37312	0.692996	0.48225	1.18279	1.03623	0.789376
Plate 8	H5	1.76497	0.575915	0.237496	0.859459	0.80224	0.791128
Plate 6	F4	1.79887	0.906217	0.617004	1.10736	0.616072	0.792815
Plate 8	G2	1.59184	0.968819		1.28033	0.440539	0.530579
Plate 6	C10	1.46165	0.724547	0.56699	0.917728	0.47759	0.796143
Plate 7	A9	1.37282	0.851454	0.563785	0.929355	0.410107	0.79709
Plate 6	H5	1.94473	0.347519	0.224952	0.839068	0.959494	0.799397
Plate 7	F8	1.565	0.810945	0.303456	0.893134	0.634776	0.799483
Plate 8	A4	1.25786	0.841534	0.765281	0.954891	0.265134	0.804553
Plate 7	D8	1.86028	0.720514	0.73087	1.10389	0.655077	0.81061
Plate 7	E3	1.46607	0.793065	0.514295	0.924476	0.489305	0.816514
Plate 6	H8	1.32606	0.943566	0.562906	0.944177	0.381577	0.827236
Plate 7	H10	1.7755		0.562148	1.16882	0.85797	0.827342
Plate 7	H5	1.43457	0.927474	0.417789	0.926611	0.50839	0.827889
Plate 7	G3	1.60474	1.3172		1.46097	0.203319	0.1475
Plate 7	G6	1.57266	0.609408	0.584949	0.922338	0.563326	0.835066
Plate 5	C3	2.28131	0.660749	0.463439	1.13517	0.997482	0.836761
Plate 8	E12	1.61186	1.03664	0.564957	1.07115	0.524306	0.837814
Plate 8	H7	2.18922	0.180258	0.166229	0.845235	1.16394	0.839618
Plate 6	G7	1.17794	1.03558	0.858739	1.02409	0.159912	0.839711
Plate 8	F12	1.78273	0.936232	0.534848	1.0846	0.637032	0.840633
Plate 8	C6	1.46437	0.757432	0.592591	0.938132	0.463131	0.840793
Plate 5	D10	1.13506	1.04273	0.733128	0.970305	0.210525	0.841473
Plate 5	B2	1.14952	0.977224	0.930168	1.01897	0.115483	0.843148
Plate 7	D6	1.51658	0.670761	0.613576	0.933641	0.505653	0.843167
Plate 5	H6	1.54906	0.744333	0.87358	1.05566	0.43216	0.846708
Plate 6	E10	2.14107	0.769759	0.424265	1.1117	0.908047	0.851566
Plate 5	A11	1.23769	0.885631	0.784152	0.969158	0.238027	0.851771
Plate 8	C10	2.15981	0.604829	0.564571	1.10974	0.909614	0.854362
Plate 5	B8	1.4497	0.841674	0.541734	0.94437	0.462614	0.856364
Plate 8	D10	1.74401	0.51043	0.49205	0.915497	0.717574	0.858086
Plate 6	D12	1.46941	0.856085	0.805021	1.0435	0.369726	0.860562
Plate 7	H6	1.80234	0.737276	0.679158	1.07292	0.632359	0.86121
Plate 7	F9	1.85325	1.0668	0.338674	1.08624	0.757475	0.862623
Plate 6	D1	1.58189		0.627348	1.10462	0.674959	0.862833
Plate 7	G4	1.98535	0.77472	0.503372	1.08781	0.789039	0.865604
Plate 5	E5	1.6088	0.615262	0.581324	0.935128	0.583661	0.866325
Plate 5	D6	1.4024	0.666276	0.799947	0.956206	0.392149	0.8672
Plate 5	E8	1.70299	0.446087	0.637209	0.928763	0.677278	0.873087
Plate 6	F8	1.51152	0.947288	0.675854	1.04489	0.426298	0.874269
Plate 5	G8	1.45675	0.854274	0.549821	0.953614	0.461552	0.879609
Plate 6	B10	1.67045	0.910248	0.583719	1.05481	0.5576	0.881672
Plate 8	G5	1.7321	0.578723	0.489376	0.933401	0.693137	0.883878
Plate 7	E8	1.87544	0.588653	0.735651	1.06658	0.704338	0.885707
Plate 6	D5	1.94149	0.893647	0.388059	1.0744	0.79233	0.886315
Plate 7	G12	0.552539	1.62489	0.973596	1.05034	0.540281	0.887821
Plate 5	A1	1.14784		0.787122	0.967482	0.255068	0.888081
Plate 7	E10	1.35176	0.986941	0.555143	0.964616	0.398779	0.894091
Plate 5	G5	1.1936	1.14419	0.571296	0.969693	0.345905	0.896111
Plate 8	D5	2.07275	0.659093	0.484826	1.07222	0.87085	0.899362
Plate 8	D7	1.56184	0.67699	0.631514	0.95678	0.524487	0.900728
Plate 5	D3	2.13893	0.435538	0.650553	1.07501	0.927635	0.901808
Plate 7	G11	1.56595	0.969664	0.313042	0.949553	0.626698	0.902669
Plate 6	B2	1.39846	0.724812	0.786672	0.96998	0.372358	0.903973
Plate 5	E6	1.68312	0.876405	0.573131	1.04422	0.573709	0.906914
Plate 8	H9	1.51918		0.610887	1.06503	0.642258	0.909634
Plate 8	F6	1.30509	1.14104	0.452311	0.966145	0.45249	0.910154
Plate 7	F11	1.55828		0.450919	1.0046	0.78302	0.994722
Plate 6	G9	1.38429	0.751986	0.786309	0.974197	0.35557	0.913694
Plate 7	E6	1.60416	0.657286	0.619724	0.960389	0.557837	0.914237
Plate 7	B6	2.0499	0.60375	0.519403	1.05768	0.860317	0.918504
Plate 6	B8	1.54243		0.580409	1.06142	0.680253	0.919293
Plate 5	B1	1.30466	0.716461	1.03395	1.01836	0.29441	0.926663
Plate 8	A11	1.38243	0.760112	0.793475	0.978673	0.350063	0.927531
Plate 6	E6		1.45606	0.516787	0.986424	0.664168	0.981641
Plate 7	C10	1.71796	0.764178	0.62204	1.03473	0.595951	0.929451
Plate 8	H6	1.11706	1.1313	0.711467	0.986607	0.238385	0.93523
Plate 8	G6	1.73786	0.791684	0.567696	1.03241	0.621113	0.936743
Plate 8	H10	1.6		0.268417	0.93421	0.941574	0.937357
Plate 8	D8	1.75048	0.706116	0.439208	0.965267	0.692983	0.939135
Plate 5	G9	1.13074	1.43325	0.507163	1.02372	0.472228	0.939484
Plate 8	F7	2.09203	0.734224	0.304229	1.04349	0.933164	0.943216
Plate 5	A4	1.55268	0.743514	0.767797	1.02133	0.460323	0.944194
Plate 7	F6	1.55475	0.824005	0.553675	0.977475	0.517881	0.94744
Plate 6	H11	1.51347	1.19786	0.199844	0.970393	0.685719	0.947551
Plate 6	C7	1.46939	0.871388	0.601199	0.980659	0.444291	0.947624
Plate 6	F7	1.57198	0.851631	0.635245	1.01962	0.490441	0.951719
Plate 7	G10	1.51248	0.924192	0.616715	1.0178	0.455159	0.95291
Plate 8	E9	1.50316	0.829902	0.612755	0.981938	0.464262	0.953112
Plate 6	A4	1.55319	0.822973	0.677791	1.01798	0.46915	0.953787
Plate 5	A7	1.52162	0.741721	0.684807	0.982715	0.467569	0.955433
Plate 7	D3	1.6876	0.806121	0.437868	0.977198	0.642192	0.956891
Plate 8	B10	1.46502	0.856901	0.720196	1.01404	0.396496	0.957565
Plate 8	D9	1.60854		0.937943	1.27324	0.474181	0.562745
Plate 8	B3	1.38197	1.20667	0.362182	0.983608	0.545262	0.963603
Plate 8	D2	1.73634	0.635732	0.569404	0.980492	0.655423	0.963842
Plate 5	D8	1.69721	0.719966	0.529315	0.982164	0.626542	0.96544
Plate 6	F3	1.65333	1.0298	0.369145	1.01743	0.642184	0.967043
Plate 7	C3	1.7137	0.859779	0.472735	1.0154	0.634952	0.970535
Plate 7	C11	1.64101	0.76778	0.551717	0.986837	0.576742	0.972329
Plate 8	F3	1.7755	0.881146		1.32832	0.632405	0.595977
Plate 5	F11	1.71564		0.533438	1.12454	0.83594	0.867937
Plate 5	D5	1.60156	0.728694	0.647289	0.992515	0.529018	0.982874
Plate 8	E2	1.61399	0.959678	0.401982	0.991881	0.606643	0.983755
Plate 8	G8	1.72441	0.765006	0.525981	1.00513	0.634276	0.990168
Plate 7	B10	1.80763	0.53642	0.670929	1.00499	0.698348	0.991304
Plate 7	C9	1.58082	0.808457	0.600111	0.996463	0.516679	0.991717
Plate 8	C7	1.62788	0.82924	0.531901	0.996342	0.566777	0.992174
Plate 8	C8	1.44218	0.992729	0.557071	0.997327	0.442573	0.992726
Plate 7	B7	1.78896	0.838041	0.36342	0.996807	0.725911	0.994646
Plate 5	F12	0.93315	1.41658	0.64589	0.99854	0.389485	0.995508
Plate 5	C6	1.81351	0.703905	0.476877	0.998098	0.715235	0.996764
Plate 5	A2	0	0	0	0	0
Plate 6	A2	0	0	0	0	0
Plate 6	A3	0	0	0	0	0
Plate 6	A5	0	0	0	0	0
Plate 5	A6	0	0	0	0	0
Plate 6	A10	0	0	0	0	0
Plate 7	A1	0	0	0	0	0
Plate 8	A3	0	0	0	0	0
Plate 7	A4	0	0	0	0	0
Plate 8	A7	0	0	0	0	0
Plate 8	A9	0	0	0	0	0
Plate 5	B6	0	0	0	0	0
Plate 7	B12	0	0	0	0	0
Plate 5	C5	0	0	0	0	0
Plate 6	C5	0	0	0	0	0
Plate 5	C7	0	0	0	0	0
Plate 6	C8	0	0	0	0	0
Plate 6	C12	0	0	0	0	0
Plate 7	C8	0	0	0	0	0
Plate 8	C12	0	0	0	0	0
Plate 7	D1	0	0	0	0	0
Plate 7	D5	0	0	0	0	0
Plate 7	D7	0	0	0	0	0
Plate 6	E4	0	0	0	0	0
Plate 5	F2	0	0	0	0	0
Plate 5	F6	0	0	0	0	0
Plate 5	F7	0	0	0	0	0
Plate 6	F12	0	0	0	0	0
Plate 5	G2	0	0	0	0	0
Plate 6	G4	0	0	0	0	0
Plate 5	G6	0	0	0	0	0
Plate 5	G7	0	0	0	0	0
Plate 8	G1	0	0	0	0	0
Plate 8	G3	0	0	0	0	0
Plate 6	H1	0	0	0	0	0
Plate 6	H9	0	0	0	0	0
Plate 6	H12	0	0	0	0	0

## Sheet: Plate 3
Plate #	position	1	2	3	4	average	stdev	ttest
Plate 9	H2	0.784828	0.866272	0.450672	1.01701	0.779695	0.23951	0.219685
Plate 9	A9	1.21517	1.13373	1.54933	0.982994	1.22031	0.23951	0.219685
Plate 10	A10	1.06017	1.20555	1.37262	0.957281	1.14891	0.180601	0.331714			BY+TDP-43-YFP
Plate 10	H2	0.901787	0.633379	0.661304	0.397908	0.648594	0.206029	0.0481493			bre5+TDP-43-YFP
Plate 11	A11	2.99342	1.98607	2.54447	2.22343	2.43685	0.435927	0.00251712			BY+TDP-43-GFP (2μ)
Plate 11	H2	2.20185	1.66227	2.1467	2.53403	2.13621	0.359305	0.00227543			BY+empty vector
Plate 12	H2	0.183287	0.464808	0.169146	0.382419	0.299915	0.146855	0.000431174
Plate 12	A12	0.156546	0.563738		0.215131	0.311805	0.220138	0.00822919
Plate 11	H12	0.344664	0.504854	0.353399	0.17165	0.343642	0.136219	0.000607456
Plate 9	H3	0.330258	0.544918	0.223633	0.505909	0.401179	0.150755	0.00139523
Plate 10	G10	0.415595	0.623473	0.312629	0.454808	0.451626	0.129306	0.00197196
Plate 12	A2	0.529448	0.537229	0.287889	0.52383	0.469599	0.121265	0.00229489
Plate 9	C10	0.390513	0.64904	0.442111	0.443558	0.481305	0.114512	0.00253184
Plate 12	F3	0.360434	0.690863	0.37444	0.429208	0.463736	0.154298	0.00302756
Plate 11	E5	0.373424	0.64001	0.373047	0.571117	0.4894	0.137051	0.00335729
Plate 11	H7	0.44747	0.652249	0.676606	0.465211	0.560384	0.120767	0.00708976
Plate 10	A11	1.28557	1.82973	1.87885	1.58437	1.64463	0.27183	0.00800313
Plate 12	A11	0.236744	0.554607	0.305653	0.735343	0.458087	0.229794	0.00955314
Plate 12	G10	0.436869	0.782882	0.400009	0.565473	0.546308	0.17293	0.0103184
Plate 11	B1	0.596219	0.544902	0.762751	0.388035	0.572977	0.15443	0.0113663
Plate 10	A9	1.71819	1.64177	2.34076	1.47148	1.79305	0.379423	0.0144771
Plate 9	C9	2.06865	2.69688	3.48728	1.953	2.55145	0.704315	0.0167106
Plate 11	A10	0.519478	0.73535	0.659853	0.233484	0.537041	0.221257	0.0181172
Plate 9	C11	0.529826	0.863348	0.399858	0.311961	0.526248	0.241897	0.0215639
Plate 11	F10	0.436711	0.721994	0.795011	0.557572	0.627822	0.161533	0.0240704
Plate 9	E3	0.695903	0.781867	0.679943	0.556641	0.678589	0.0928068	0.0287209
Plate 9	A10	1.27454	1.24306	1.79208	1.54305	1.46318	0.257288	0.0288166
Plate 9	F5	0.462706	0.842654	0.282909	0.690292	0.569641	0.246808	0.0341845
Plate 11	F2	0.598553	0.650469	0.887656	0.653535	0.697553	0.129221	0.0444601
Plate 9	H8	0.338169	0.587788	0.952434	0.326562	0.551238	0.293355	0.0481507
Plate 11	H11	0.843492	0.77622	0.669695	0.537802	0.706802	0.133468	0.0514489
Plate 12	C2	0.592935	0.945995	0.649702		0.729544	0.189589	0.134405
Plate 10	G1	0.715014	0.696064	0.764139	0.775421	0.73766	0.0381666	0.056199
Plate 9	C5	3.87493	4.09244	3.53714	0.840597	3.08627	1.51445	0.0688055
Plate 12	D3	0.432255	0.8574	0.840472	0.631246	0.690343	0.200457	0.0714931
Plate 10	H10	0.673186	0.839284	0.786795	0.260769	0.640009	0.262158	0.0748473
Plate 10	F7	1.89405	2.16477	3.66652	1.21574	2.23527	1.0343	0.0940466
Plate 10	B11	0.838048	0.839762	0.612616	0.782837	0.768316	0.107114	0.0984992
Plate 11	H8	1.38419	1.78091	2.52896	1.09665	1.69768	0.621145	0.105627
Plate 12	D12	0.293252	0.662385	0.531214	1.04711	0.633489	0.315244	0.106909
Plate 9	D12	0.747815	0.803	0.863128	0.775255	0.7973	0.0493307	0.12325
Plate 10	D1	0.638352	0.911864	0.893894	0.626049	0.76754	0.156529	0.124443
Plate 11	B2	3.93806	3.64764	8.60824		5.39798	2.78396	0.110907
Plate 10	F1	0.644521	0.818397	0.991717	0.593114	0.761938	0.180992	0.134705
Plate 10	E6	1.43365	1.77563	1.53673	0.853459	1.39987	0.391421	0.136387
Plate 9	A11	1.12879	1.10165	1.36082	1.24269	1.20849	0.118518	0.137736
Plate 11	G12	0.592572	0.578138	0.973711	0.89417	0.759648	0.203944	0.150761
Plate 9	D5	1.36325	1.84862	2.06766	0.822466	1.5255	0.553451	0.153024
Plate 10	F9	1.97738	1.48867	3.50386	1.03671	2.00165	1.07261	0.157421
Plate 9	D6	1.11335	1.88829	1.83624	0.940193	1.44452	0.487987	0.168263
Plate 9	C4	1.38884	1.93472	1.82624	0.768318	1.47953	0.529607	0.168979
Plate 11	H10	0.89499	0.886899	0.820631	0.636317	0.809709	0.120299	0.172608
Plate 12	E3	1.71946	1.97504	2.59879	0.618222	1.72788	0.826838	0.175817
Plate 10	A5	1.39703	1.50481	2.13674	0.841199	1.46994	0.531183	0.176806
Plate 9	D7	1.18403	1.9612	2.77966	0.957062	1.72049	0.826718	0.179121
Plate 11	H6	1.49776	1.19372	3.36581	1.37872	1.859	1.0123	0.187827
Plate 9	D3	1.56749	1.69423	2.88895	0.785798	1.73412	0.868391	0.18923
Plate 11	A9	1.48672	1.44036	2.37191	0.80596	1.52624	0.643659	0.202295
Plate 9	E1	1.29373	1.05966	1.33798	1.05095	1.18558	0.151552	0.205946
Plate 11	D2	1.73501	1.37994	3.97599	1.0127	2.02591	1.33308	0.221563
Plate 10	C6	1.04202	1.33871	1.60541	0.986554	1.24317	0.286743	0.227395
Plate 11	D3	1.5771	1.91127	2.04176	0.540962	1.51777	0.67997	0.22795
Plate 11	A2	1.02388	0.925689	2.11666	1.63518	1.42535	0.557606	0.230181
Plate 11	G2	1.13862	0.948735	1.69729		1.26155	0.389125	0.373315
Plate 10	F12	1.09199	0.935665	0.426065	0.50659	0.740077	0.324149	0.237368
Plate 11	G5	0.99542	0.921375		0.692513	0.869769	0.15791	0.400012
Plate 9	F7	1.7973	1.8433	1.7414	0.510451	1.47311	0.643125	0.241813
Plate 10	F3	1.02751	1.1392	1.87472	1.124	1.29136	0.39204	0.254078
Plate 11	G3	1.19307	1.04987	1.57442	1.02267	1.21001	0.254179	0.255682
Plate 9	B3	1.7685	1.27244	2.38724	0.645831	1.5185	0.739211	0.258756
Plate 9	B7	1.14347	1.44948	1.92831	0.821361	1.33565	0.471038	0.262231
Plate 11	E12	1.32716	0.899498	1.79505	1.0999	1.2804	0.38502	0.263724
Plate 9	G6	0.922039	0.819137	0.780522		0.840566	0.0731519	0.225273
Plate 10	G9	0.886249	0.923217	0.945322	0.605837	0.840156	0.158102	0.277079
Plate 10	F8	1.68342	1.56581	3.78417	0.551589	1.89625	1.35731	0.279326
Plate 9	G8	0.988789	0.990168	0.776958	0.422114	0.794507	0.267714	0.279805
Plate 10	E1	0.818413	0.749773	1.05191	0.779946	0.850011	0.1375	0.287408
Plate 9	E8	1.28201	1.58115	2.4203	0.637519	1.48024	0.740127	0.289962
Plate 9	E6	0.943136	1.36952	2.06465	0.954123	1.33286	0.526685	0.308291
Plate 11	G1	0.671147	0.84545	0.972665	0.947754	0.859254	0.136954	0.316023
Plate 10	E3	0.608333	0.943348	1.10198	0.637708	0.822841	0.239949	0.316066
Plate 11	E11	0.900132	1.04922	0.849871	0.531984	0.832802	0.217681	0.31803
Plate 12	C7	0.634822	1.32763	0.646423	0.369657	0.744632	0.409142	0.325967
Plate 12	A8	1.39127	1.4082	1.78405	0.611005	1.29863	0.492966	0.328897
Plate 11	D1	0.888137	0.884886	0.876791	0.874609	0.881106	0.00644309	0.333227
Plate 12	G5	0.71554	0.531779	1.37323	0.220604	0.710287	0.486884	0.33715
Plate 9	D8	1.13892	1.28443	1.85038	0.788283	1.2655	0.442042	0.337963
Plate 9	C7	1.1363	1.38736	2.12912	0.702957	1.33893	0.59785	0.35064
Plate 9	D11	0.881085	0.962719	0.951528	0.702959	0.874573	0.11998	0.355102
Plate 10	D9	1.81696	1.5371	1.67771	0.402922	1.35867	0.647329	0.358389
Plate 10	B1	1.14926	0.977133	1.65106	0.983835	1.19032	0.317308	0.366862
Plate 9	D9	1.28263	1.74946	1.73077	0.501022	1.31597	0.584586	0.371719
Plate 11	D9	1.02728	1.62393	1.72478	0.690184	1.26654	0.492322	0.377538
Plate 11	G8	0.757842	0.855172	1.13714	0.695134	0.861322	0.195312	0.379657
Plate 11	A3	1.16069	1.09098	1.70151	0.847949	1.20028	0.360037	0.386913
Plate 10	H5	1.03011	0.88108	0.997093	0.437019	0.836327	0.273769	0.388715
Plate 11	A7	1.12618	1.15625	1.63727	0.830836	1.18763	0.333788	0.389957
Plate 9	C6	1.05269	1.60816	2.04486	0.594884	1.32515	0.633928	0.391828
Plate 10	D7	1.06234	1.30183	1.48998	0.816012	1.16754	0.292484	0.398029
Plate 11	A5	1.30874	1.01766	1.19825	0.966832	1.12287	0.158796	0.398264
Plate 10	B9	1.47762	1.20496	1.44574	0.670449	1.19969	0.373233	0.400797
Plate 11	E4	0.788393	1.24077		0.910704	0.979954	0.234003	0.914126
Plate 11	D6	0.954438	1.29683	1.52971	0.892226	1.1683	0.299495	0.403312
Plate 11	A12	0.852349	1.11474		0.99095	0.986014	0.131267	0.921125
Plate 9	E11	1.15071	1.14742	1.33495	0.875572	1.12717	0.189244	0.412719
Plate 9	B11	1.05597	1.03145	1.75873	0.935942	1.19552	0.379024	0.41544
Plate 10	G4	0.772025	0.811049	1.26205	0.448235	0.823339	0.334639	0.417415
Plate 11	F1	1.44715	1.28345	2.20278	0.446644	1.345	0.720428	0.417978
Plate 10	F4	1.06972	1.02277	2.59896	0.837395	1.38221	0.817344	0.425734
Plate 9	A1	1.24151	1.04346	1.35623	0.873431	1.12866	0.213639	0.43262
Plate 11	B11	1.29213	1.14665	2.014	0.619531	1.26808	0.575134	0.435438
Plate 11	C3	0.719997	1.12352	1.09497	0.328364	0.816713	0.373898	0.438751
Plate 9	B5	1.46941	1.30707	1.01646	0.804325	1.14932	0.296658	0.452954
Plate 9	E5	0.567203	0.776219	0.838418	1.24176	0.8559	0.282188	0.453772
Plate 11	E7	1.02746	1.41061	1.83983	0.644083	1.23049	0.51278	0.45529
Plate 10	E2	0.749812	0.825785	1.06131	0.950894	0.896951	0.137404	0.457848
Plate 11	H5	0.750223	0.726903	1.36335	0.509137	0.837403	0.367055	0.4834
Plate 10	F2	0.643029	0.807196	1.25308	0.801028	0.876084	0.262565	0.49834
Plate 10	F6	0.827024	1.20339	0.934049	0.514549	0.869753	0.284865	0.49926
Plate 10	A1	0.820329	0.779386	1.09947	0.923761	0.905736	0.14273	0.500364
Plate 9	G12	1.35768	0.844195	1.43035	0.903877	1.13403	0.302657	0.504367
Plate 10	D4	0.84763	0.914059	1.11073	0.74785	0.905067	0.153182	0.506081
Plate 9	C12	0.556096	0.774812	1.4967	0.408833	0.80911	0.482423	0.510644
Plate 10	G8	0.914938	1.02223	1.12181	0.391854	0.862709	0.325071	0.515227
Plate 9	B1	0.0973109	7.75896	0.429408	1.01792	2.3259	3.64199	0.519609
Plate 9	G10	1.11211	0.968491	0.938863	0.526494	0.88649	0.251641	0.523799
Plate 10	C1	0.773954	0.960934	1.08254	0.829632	0.911764	0.138225	0.524045
Plate 11	C6	0.843874	1.36806	1.49372	0.843691	1.13734	0.342827	0.530816
Plate 10	G11	1.08321	1.16327	0.823028	0.362517	0.858007	0.36085	0.533035
Plate 9	F12	1.23568	1.36007	1.22888	0.667525	1.12304	0.309605	0.544983
Plate 10	B6	1.0672	1.24619	1.90316	0.567857	1.1961	0.551891	0.546785
Plate 10	E7	1.36836	1.23563	1.91447	0.371045	1.22238	0.639073	0.549939
Plate 10	G7	1.04058	1.22115	0.801783	0.4116	0.868779	0.349849	0.554519
Plate 11	D12	1.32404	1.04189		0.854741	1.07356	0.236244	0.696287
Plate 11	B9	0.866838	1.05741	1.08226	0.608105	0.903652	0.219274	0.558669
Plate 11	D7	1.07735	1.36719	1.71575	0.532624	1.17323	0.500506	0.560854
Plate 9	F8	0.920805	1.81286	1.50588	0.540681	1.19506	0.57205	0.561049
Plate 9	B4	1.18574	1.08034	1.48278	0.725443	1.11858	0.312609	0.561823
Plate 9	B9	0.89808	1.21794	0.918325	0.525037	0.889844	0.283789	0.564856
Plate 9	G4	0.718781	0.895069	1.41894	0.348529	0.84533	0.445096	0.565458
Plate 12	F6	1.70761	1.38973	1.55106	0.23337	1.22044	0.670724	0.569967
Plate 10	C8	0.9645	1.13045	0.970922	0.525391	0.897817	0.259879	0.5723
Plate 10	B3	1.00132	1.16006	1.88162	0.641284	1.17107	0.521053	0.578621
Plate 10	D8	1.24759	1.45719	1.59918	0.385467	1.17236	0.54411	0.589828
Plate 10	D5	1.09235	1.42907	1.39031	0.599599	1.12783	0.382941	0.590263
Plate 11	B6	0.909331	1.09687	2.02021	0.702891	1.18232	0.5813	0.591029
Plate 11	D10	0.898786	1.01977	1.24803	0.303896	0.86762	0.402747	0.592199
Plate 9	D10	1.03399	1.03202	1.0725	0.428504	0.891754	0.309395	0.592929
Plate 11	E1	0.85761	0.820942	1.27995	0.66077	0.904817	0.264288	0.602023
Plate 12	A9	1.24203	1.01068	1.57037	0.66604	1.12228	0.381109	0.604737
Plate 10	D2	1.13227	1.40654	1.52034		1.35305	0.19949	0.0712773
Plate 10	E9	1.40073	1.23342	1.32175	0.535986	1.12297	0.397246	0.614246
Plate 10	A2	0.855806	0.931218	1.46175	1.11917	1.09199	0.27024	0.618817
Plate 9	A3	0.977046	1.04723	2.08752	0.607154	1.17974	0.635233	0.624021
Plate 12	C1	1.37585	1.08617	1.2469	0.680008	1.09723	0.30234	0.624942
Plate 11	H3	0.81469	0.987801	1.27163	0.535695	0.902453	0.308646	0.628653
Plate 10	G2	0.816132	0.782046	1.27324	0.798756	0.917544	0.23754	0.630243
Plate 10	F5	1.09538	0.969156	1.31366	0.8968	1.06875	0.182736	0.649055
Plate 10	C5	0.88566	1.20971	1.70489	0.682748	1.12075	0.445812	0.65165
Plate 9	G11	0.968364	1.00747	1.09659	0.650879	0.930825	0.194192	0.655251
Plate 11	F4	0.925624	1.17592	0.848946	0.788542	0.934757	0.170278	0.65717
Plate 11	E8	1.00463	1.46769	1.89485	0.316458	1.17091	0.675747	0.658736
Plate 11	F6	1.00374	0.924671	1.25681	0.432278	0.904376	0.345144	0.661148
Plate 11	C12	0.844183	0.798416	1.2772	0.781873	0.925418	0.235999	0.66172
Plate 9	F6	0.966586	1.35857	1.49022	0.61064	1.1065	0.398428	0.662133
Plate 11	G11	0.979871	1.11399	1.05428	0.552627	0.925193	0.254365	0.67391
Plate 10	H6	0.780751	1.07022	2.18548	0.632292	1.16719	0.702795	0.676528
Plate 10	D6	0.637457	1.61626	1.69713	0.619219	1.14251	0.594684	0.678248
Plate 11	C8	1.04493	1.12977	0.95819	0.583373	0.929065	0.240871	0.680507
Plate 10	A8	1.03187	1.23059	1.18769	0.803294	1.06336	0.193261	0.681688
Plate 9	G1	0.274464	0.529316	1.46253	1.20297	0.867322	0.557575	0.682223
Plate 10	C11	1.19237	0.88405	1.41158	0.807255	1.07381	0.280005	0.695237
Plate 9	B10	1.19091	1.09072	1.36257	0.660118	1.07608	0.299166	0.699011
Plate 11	D8	1.04392	0.866752	1.58269	0.838403	1.08294	0.345355	0.703308
Plate 11	B5	1.03206	0.832063	1.15577	0.750046	0.942485	0.185058	0.704371
Plate 9	E10	1.26468	1.22582	1.40597	0.483641	1.09503	0.414876	0.705168
Plate 11	C11	1.17907	1.21081	1.1889	0.685801	1.06615	0.253911	0.709181
Plate 12	B8	1.21116	1.03877	1.08282	0.29415	0.906726	0.41488	0.710282
Plate 9	H5	0.807333	0.920948	1.45444	0.443447	0.906542	0.41821	0.711516
Plate 11	A6	0.706417	0.949193	1.46322	0.524681	0.910878	0.407228	0.718486
Plate 9	G5	1.21088	1.01202	1.50121	0.608824	1.08323	0.37467	0.719151
Plate 11	F11	1.05119	0.988576	0.98227	0.79228	0.95358	0.111944	0.72343
Plate 9	B12	0.944125	0.911073	1.37209	0.442746	0.917507	0.37982	0.724298
Plate 10	D11	1.1191	0.884194	1.5439	0.756399	1.0759	0.346275	0.727675
Plate 10	H3	0.987458	0.979687	1.67533	0.700399	1.08572	0.415137	0.732635
Plate 9	E9	0.911403	1.52706	1.44426	0.502847	1.09639	0.480623	0.733893
Plate 9	F1	1.07324	0.859853	1.3072	0.967607	1.05197	0.191154	0.734955
Plate 11	C1	0.794636	0.922184	1.07659	1.02532	0.954684	0.12453	0.735222
Plate 9	A4	1.24031	0.848291	1.68729	0.601742	1.09441	0.474725	0.736461
Plate 11	H4	0.813558	1.01421	1.40791	0.438945	0.918655	0.404007	0.74027
Plate 11	A8	1.1112	1.11418	1.27752	0.721432	1.05609	0.236249	0.741613
Plate 9	E7	0.317722	0.848826	1.68947	0.718577	0.893648	0.57668	0.749065
Plate 10	B5	0.543321	0.832609	1.7274	0.478499	0.895457	0.575595	0.752738
Plate 9	H4	0.887122	1.00912	1.38801	0.409507	0.923439	0.403572	0.754676
Plate 11	D4	1.05002	0.954622	1.42349	0.79796	1.05652	0.265799	0.756131
Plate 12	B2	0.651208	0.753939	0.760673		0.72194	0.061348	0.0481785
Plate 11	C10	1.04698	0.937112	1.18203	0.636057	0.950545	0.232357	0.769087
Plate 11	F7	0.764292	1.41053	1.75787	0.462994	1.09892	0.59096	0.770744
Plate 9	A5	0.934288	1.02442	1.18826	0.663255	0.952555	0.219657	0.771824
Plate 10	A4	1.00909	1.06381	1.37794	0.750016	1.05021	0.257809	0.778579
Plate 12	D7	1.37135	1.07411	1.18528	0.594697	1.05636	0.331303	0.788956
Plate 11	F3	0.948887	0.906942	1.34229	0.966632	1.04119	0.202288	0.793317
Plate 10	C9	1.15642	1.18546	1.16852	0.67012	1.04513	0.25029	0.796999
Plate 10	E8	0.782051	1.42313	1.18563	0.317911	0.927181	0.484779	0.798157
Plate 10	G5	1.055	1.14274	1.20023	0.362278	0.940061	0.38979	0.801089
Plate 9	A8	0.9611	1.02437	1.42326	0.776872	1.0464	0.272292	0.801435
Plate 9	B6		1.50481	2.13674	0.841199	1.49425	0.647834	0.315753
Plate 11	F8	1.02484	0.996626	1.67871	0.553146	1.06333	0.463647	0.817185
Plate 11	C2	0.874146	1.02861	1.42532		1.10936	0.284322	0.612813
Plate 12	F7	1.28941	1.50226	1.15919	0.314418	1.06632	0.520831	0.826552
Plate 11	E6	0.552158	1.05509	1.39838	0.803536	0.952291	0.361384	0.831501
Plate 11	B7	1.11267	1.06123	1.61167	0.449516	1.05877	0.476027	0.833735
Plate 9	G9	1.37354	1.01421	0.935309	0.497198	0.955065	0.359932	0.840647
Plate 11	E10	1.19898	1.04631	1.15588	0.727345	1.03213	0.21311	0.841792
Plate 11	C4	1.06199	1.36352	1.03212	0.335144	0.948195	0.435248	0.841878
Plate 9	D1	0.587844	0.793168	1.24567	1.20915	0.958958	0.321461	0.841924
Plate 9	A7	0.928846	1.07044	1.42732	0.726099	1.03818	0.295419	0.844189
Plate 10	C4	1.10012	0.989452	1.35434	0.356451	0.95009	0.424219	0.84438
Plate 9	H7	0.861536	0.958307	1.82544	0.595761	1.06026	0.532648	0.845113
Plate 11	C5	1.01995	1.37484	1.23609	0.54466	1.04388	0.363442	0.845431
Plate 9	A2	0.701686	0.768049	1.26981	1.11957	0.964779	0.273814	0.848977
Plate 9	H11	0.928326	0.932866	1.25658	0.989249	1.02675	0.155701	0.850533
Plate 10	B8	1.01744	1.12069	1.53102	0.518573	1.04693	0.416257	0.851296
Plate 12	F1	0.965758	1.17905	1.55817	0.493506	1.04912	0.444099	0.852369
Plate 10	B4	0.934603	0.850719	1.51589	0.531523	0.958184	0.410357	0.865766
Plate 9	B8	0.77431	1.05281	1.41792	0.60582	0.962714	0.355058	0.866071
Plate 9	G2	1.10602	0.924113	1.26108	0.579069	0.96757	0.293335	0.86673
Plate 10	G6	0.932742	1.13703	1.8981	0.283198	1.06277	0.665316	0.867648
Plate 10	F10	0.921699	0.957249	1.63362	0.65375	1.04158	0.417297	0.868285
Plate 9	F9	0.773449	1.44297	1.14203	0.485219	0.960918	0.418972	0.876507
Plate 10	B10	1.02883	0.944006	1.42414	0.720034	1.02925	0.293725	0.879759
Plate 12	G2	0.771745	0.834258	0.803		0.803001	0.0312566	0.130674
Plate 11	G7	0.92056	1.07992	1.6381	0.523553	1.04053	0.461989	0.881801
Plate 10	C3	0.937144	1.22192	1.27126	0.67743	1.02694	0.275638	0.884614
Plate 11	B4	1.05249	0.987234	1.26854	0.778473	1.02168	0.201847	0.890023
Plate 10	C7	1.05949	1.01753	1.30716	0.709986	1.02354	0.245006	0.891794
Plate 10	F11	1.4651	0.847562	0.729507	0.850335	0.973127	0.332784	0.898513
Plate 10	D3	0.957583	1.2607	1.11733	0.56877	0.976096	0.298442	0.902619
Plate 11	D5	1.2163	0.979019	1.08864	0.636352	0.980079	0.248822	0.909133
Plate 11	F12	1.10761	0.917401	1.02394	1.0039	1.01321	0.0780883	0.915489
Plate 12	H4	0.837349	0.88104	1.62558	0.755238	1.0248	0.403901	0.91904
Plate 11	B3	0.959166	1.01635	1.25637	0.70592	0.984451	0.225962	0.925195
Plate 9	H1	0.913747	0.882757	1.07613	1.08073	0.98834	0.104809	0.928122
Plate 10	C10	1.02196	0.947199	1.49272	0.616181	1.01952	0.361403	0.930518
Plate 11	G6	0.978452	0.965642	1.59655	0.360293	0.975235	0.504741	0.932806
Plate 10	A7	0.860404	0.94355	1.36807	0.767148	0.984793	0.265483	0.933149
Plate 11	B12	1.11673	0.885459	1.18316	0.765191	0.987636	0.195634	0.936257
Plate 9	C8	0.905352	1.07285	1.59304	0.510304	1.02039	0.448739	0.938866
Plate 11	G9	0.909326	0.958367	1.38292	0.696462	0.986768	0.287526	0.944643
Plate 10	B7	0.968267	0.952071	1.49508	0.642574	1.0145	0.353705	0.947505
Plate 10	A3	1.04351	0.947988	1.20372	0.83477	1.0075	0.156181	0.957886
Plate 11	C7	0.825093	1.32386	1.1064	0.780814	1.00904	0.254635	0.959207
Plate 11	F9	1.01522	1.09557	1.30889	0.546297	0.991496	0.321629	0.966997
Plate 10	B2	1.16101	0.967814	1.18724	0.708855	1.00623	0.221081	0.969644
Plate 11	C9	0.921325	1.39737	1.34809	0.373921	1.01018	0.474981	0.970875
Plate 9	F10	1.12344	0.989809	1.22298	0.638243	0.993617	0.255451	0.971257
Plate 11	A4	0.948609	0.954595	1.26661	0.808837	0.994663	0.193402	0.972321
Plate 10	A6	0.906016	1.05034	1.37675	0.648706	0.995452	0.303662	0.981633
Plate 10	C2	0.881208	0.803695	1.20526		0.963389	0.213025	0.83499
Plate 11	G10	1.1602	1.06562	1.07743	0.704242	1.00187	0.202833	0.990491
Plate 11	B8	1.0641	0.963829	1.3491	0.618665	0.998925	0.301497	0.995636
Plate 11	H9	1.00351	0.95748	1.50558	0.534908	1.00037	0.397386	0.99877
Plate 9	A6	0	0	0	0	0	0
Plate 9	A12	0	0	0	0	0	0
Plate 10	A12	0	0	0	0	0	0
Plate 11	A1	0	0	0	0	0	0
Plate 12	A1	0	0	0	0	0	0
Plate 12	A3	0	0	0	0	0	0
Plate 12	A4	0	0	0	0	0	0
Plate 12	A5	0	0	0	0	0	0
Plate 12	A6	0	0	0	0	0	0
Plate 12	A7	0	0	0	0	0	0
Plate 12	A10	0	0	0	0	0	0
Plate 9	B2	0	0	0	0	0	0
Plate 10	B12	0	0	0	0	0	0
Plate 12	B1	0	0	0	0	0	0
Plate 12	B3	0	0	0	0	0	0
Plate 12	B4	0	0	0	0	0	0
Plate 12	B5	0	0	0	0	0	0
Plate 12	B6	0	0	0	0	0	0
Plate 12	B7	0	0	0	0	0	0
Plate 12	B9	0	0	0	0	0	0
Plate 11	B10	0	0	0	0	0	0
Plate 12	B10	0	0	0	0	0	0
Plate 12	B11	0	0	0	0	0	0
Plate 12	B12	0	0	0	0	0	0
Plate 9	C1	0	0	0	0	0	0
Plate 9	C2	0	0	0	0	0	0
Plate 9	C3	0	0	0	0	0	0
Plate 10	C12	0	0	0	0	0	0
Plate 12	C3	0	0	0	0	0	0
Plate 12	C4	0	0	0	0	0	0
Plate 12	C5	0	0	0	0	0	0
Plate 12	C6	0	0	0	0	0	0
Plate 12	C8	0	0	0	0	0	0
Plate 12	C9	0	0	0	0	0	0
Plate 12	C10	0	0	0	0	0	0
Plate 12	C11	0	0	0	0	0	0
Plate 12	C12	0	0	0	0	0	0
Plate 9	D2	0	0	0	0	0	0
Plate 9	D4	0	0	0	0	0	0
Plate 10	D10	0	0	0	0	0	0
Plate 10	D12	0	0	0	0	0	0
Plate 12	D1	0	0	0	0	0	0
Plate 12	D2	0	0	0	0	0	0
Plate 12	D4	0	0	0	0	0	0
Plate 12	D5	0	0	0	0	0	0
Plate 12	D6	0	0	0	0	0	0
Plate 12	D8	0	0	0	0	0	0
Plate 12	D9	0	0	0	0	0	0
Plate 12	D10	0	0	0	0	0	0
Plate 11	D11	0	0	0	0	0	0
Plate 12	D11	0	0	0	0	0	0
Plate 9	E2	0	0	0	0	0	0
Plate 9	E4	0	0	0	0	0	0
Plate 10	E4	0	0	0	0	0	0
Plate 10	E5	0	0	0	0	0	0
Plate 10	E10	0	0	0	0	0	0
Plate 10	E11	0	0	0	0	0	0
Plate 9	E12	0	0	0	0	0	0
Plate 10	E12	0	0	0	0	0	0
Plate 12	E1	0	0	0	0	0	0
Plate 11	E2	0	0	0	0	0	0
Plate 12	E2	0	0	0	0	0	0
Plate 11	E3	0	0	0	0	0	0
Plate 12	E4	0	0	0	0	0	0
Plate 12	E5	0	0	0	0	0	0
Plate 12	E6	0	0	0	0	0	0
Plate 12	E7	0	0	0	0	0	0
Plate 12	E8	0	0	0	0	0	0
Plate 11	E9	0	0	0	0	0	0
Plate 12	E9	0	0	0	0	0	0
Plate 12	E10	0	0	0	0	0	0
Plate 12	E11	0	0	0	0	0	0
Plate 12	E12	0	0	0	0	0	0
Plate 9	F2	0	0	0	0	0	0
Plate 9	F3	0	0	0	0	0	0
Plate 9	F4	0	0	0	0	0	0
Plate 9	F11	0	0	0	0	0	0
Plate 12	F2	0	0	0	0	0	0
Plate 12	F4	0	0	0	0	0	0
Plate 11	F5	0	0	0	0	0	0
Plate 12	F5	0	0	0	0	0	0
Plate 12	F8	0	0	0	0	0	0
Plate 12	F9	0	0	0	0	0	0
Plate 12	F10	0	0	0	0	0	0
Plate 12	F11	0	0	0	0	0	0
Plate 12	F12	0	0	0	0	0	0
Plate 9	G3	0	0	0	0	0	0
Plate 10	G3	0	0	0	0	0	0
Plate 9	G7	0	0	0	0	0	0
Plate 10	G12	0	0	0	0	0	0
Plate 12	G1	0	0	0	0	0	0
Plate 12	G3	0	0	0	0	0	0
Plate 11	G4	0	0	0	0	0	0
Plate 12	G4	0	0	0	0	0	0
Plate 12	G6	0	0	0	0	0	0
Plate 12	G7	0	0	0	0	0	0
Plate 12	G8	0	0	0	0	0	0
Plate 12	G9	0	0	0	0	0	0
Plate 12	G11	0	0	0	0	0	0
Plate 12	G12	0	0	0	0	0	0
Plate 10	H1	0	0	0	0	0	0
Plate 10	H4	0	0	0	0	0	0
Plate 9	H6	0	0	0	0	0	0
Plate 10	H7	0	0	0	0	0	0
Plate 10	H8	0	0	0	0	0	0
Plate 9	H9	0	0	0	0	0	0
Plate 10	H9	0	0	0	0	0	0
Plate 9	H10	0	0	0	0	0	0
Plate 10	H11	0	0	0	0	0	0
Plate 9	H12	0	0	0	0	0	0
Plate 10	H12	0	0	0	0	0	0
Plate 11	H1	0	0	0	0	0	0
Plate 12	H1	0	0	0	0	0	0
Plate 12	H3	0	0	0	0	0	0
Plate 12	H5	0	0	0	0	0	0
Plate 12	H6	0	0	0	0	0	0
Plate 12	H7	0	0	0	0	0	0
Plate 12	H8	0	0	0	0	0	0
Plate 12	H9	0	0	0	0	0	0
Plate 12	H10	0	0	0	0	0	0
Plate 12	H11	0	0	0	0	0	0
Plate 12	H12	0	0	0	0	0	0

## Sheet: Plate 4
Plate #	position	1	2	3	average	stdev	ttest
Plate 13	H2	1.13699	0.989002	1.04834	1.05811	0.0744787	0.355302
Plate 13	B1	0.863005	1.011	0.951656	0.941887	0.0744787	0.355302
Plate 14	B2									BY+TDP-43-YFP
Plate 14	H2	0.537145	0.464549	0.693565	0.565086	0.117037	0.00853326			bre5+TDP-43-YFP
Plate 15	H2	1.91437	1.70201	2.23	1.9488	0.265673	0.0200925			BY+TDP-43-GFP (2μ)
Plate 15	B3	2.58789	2.19078	2.07936	2.28601	0.267308	0.0105689			BY+empty vector
Plate 16	B4	0.133956	0.0943798	0.349136	0.192491	0.137094	0.00290999
Plate 16	H2	0.107651	0.0899359	0.332364	0.17665	0.135143	0.00256034
Plate 14	H8	0.432963	0.382932	0.367564	0.394486	0.0341965	2.45356e-06
Plate 14	G9	0.454218	0.390372	0.356336	0.400309	0.0496919	5.72633e-06
Plate 15	B8	0.379601	0.405954	0.37684	0.387465	0.0160712	7.62456e-06
Plate 15	B10	0.573982	0.519645	0.48836	0.527329	0.0433248	1.60986e-05
Plate 15	D11	0.21445	0.123186	0.264557	0.200731	0.0716774	2.13315e-05
Plate 14	F4	0.408998	0.427299	0.517824	0.451373	0.0582704	2.78309e-05
Plate 15	H4	0.489532	0.411366	0.535641	0.478846	0.0628227	6.59013e-05
Plate 14	G2	0.548461	0.647625	0.55567	0.583919	0.0552889	0.000103267
Plate 13	G5	0.639386	0.543484	0.647477	0.610116	0.0578463	0.000196388
Plate 13	E1	0.6976	0.702483	0.660414	0.686832	0.0230089	0.000210173
Plate 15	C4	0.401075	0.49301	0.336	0.410028	0.0788873	0.000223405
Plate 15	B4	0.331831		0.476979	0.404405	0.102635	0.0331063
Plate 14	F5	0.613656	0.741062	0.677036	0.677251	0.063703	0.000959388
Plate 13	C3	0.505362	0.412556	0.31039	0.409436	0.0975232	0.00109733
Plate 14	C11	0.338321	0.490925	0.286302	0.371849	0.106352	0.00154481
Plate 15	F7	0.499246	0.656918	0.512514	0.556226	0.087454	0.00161384
Plate 16	B2	0.603878	0.584841	0.424861	0.53786	0.0983215	0.00283499
Plate 15	B6	0.31564	0.230485	0.49281	0.346312	0.133825	0.00475219
Plate 13	D6	0.719433	0.613273	0.771291	0.701332	0.0805491	0.00497018
Plate 15	B5	0.695301	0.623419	0.48732	0.602013	0.10563	0.00696077
Plate 16	F9	0.696512	0.574552	0.473627	0.581564	0.111608	0.00771789
Plate 13	D7	0.564463	0.547293	0.327004	0.479587	0.132419	0.00869321
Plate 14	E1	0.781386	0.725548	0.600232	0.702389	0.0927711	0.0100605
Plate 16	F6	0.432304	0.35469	0.624927	0.470641	0.139137	0.0101874
Plate 13	A6	0.625684	0.545006	0.756001	0.64223	0.106466	0.0102112
Plate 15	E2	0.408905	0.187217	0.495828	0.363983	0.159134	0.0105566
Plate 14	H5	0.66587	0.568578	0.404702	0.546383	0.131991	0.0126213
Plate 13	A1	0.774051		0.797255	0.785653	0.0164081	0.001842
Plate 14	C9	0.383023	0.390852	0.659586	0.47782	0.157462	0.0167904
Plate 16	C12	0.664082	0.735821	0.846459	0.748788	0.0918775	0.0172606
Plate 14	F9	0.425028	0.673011	0.372298	0.490112	0.160574	0.0190523
Plate 15	D6	0.317096	0.458794	0.654662	0.476851	0.169506	0.0213576
Plate 15	E1	0.699319	0.428606	0.643203	0.590376	0.142879	0.0222955
Plate 13	H8	0.786448	0.565015	0.549601	0.633688	0.132518	0.0229817
Plate 16	E10	0.764002	0.788037	0.585199	0.712413	0.110824	0.0235321
Plate 15	G9	0.660651	0.633167	0.377206	0.557008	0.156318	0.0247073
Plate 14	F2	0.605633	0.826579	0.731947	0.721386	0.110851	0.0258274
Plate 16	B1	0.889679	0.905816	0.820491	0.871995	0.0453282	0.0269982
Plate 16	E12	0.844704	0.860631	0.698352	0.801229	0.0894492	0.0334244
Plate 14	G4	0.800733	0.820185	0.617297	0.746072	0.111946	0.0347786
Plate 15	H7	0.72698	0.65662	0.415924	0.599841	0.163116	0.0360041
Plate 13	A3	0.677531	0.872283	0.814409	0.788074	0.100011	0.0399284
Plate 14	A4	0.500588		0.787844	0.644216	0.203121	0.22623
Plate 16	B8	0.726811	0.667055	0.396392	0.596753	0.176071	0.0439007
Plate 14	G11	0.713494	0.762906	0.444561	0.64032	0.171323	0.0526807
Plate 14	F1	0.3239	0.364873	0.762657	0.48381	0.242356	0.0574565
Plate 13	H3	0.883415	0.777156	0.92034	0.860303	0.0743372	0.0575186
Plate 14	G8	0.604318	0.73413	0.31475	0.551066	0.214702	0.0576505
Plate 13	F1	0.351999	0.25945	0.742452	0.4513	0.256356	0.0576962
Plate 15	F5	0.867876	0.724512	0.582158	0.724849	0.142859	0.059407
Plate 16	B10	0.829596		0.49883	0.664213	0.233887	0.278814
Plate 15	E6	0.811973	0.949313	0.846393	0.869226	0.0714607	0.0636997
Plate 16	E11	0.654544	0.604698	0.1847	0.481314	0.258082	0.065479
Plate 14	G1	0.926781	0.925499	0.873389	0.908556	0.0304624	0.0656426
Plate 16	E9	0.897068	0.826729	0.941992	0.888596	0.0580963	0.067363
Plate 15	F1	0.837476	0.455315	0.505299	0.599363	0.20772	0.0674157
Plate 14	F10	0.639464	0.788721	0.361874	0.596686	0.216615	0.0731937
Plate 16	A8	0.654303	0.732966	0.288483	0.558584	0.237198	0.0748035
Plate 16	G1	0.858569	0.596777	0.472291	0.642546	0.197164	0.0754056
Plate 14	H7	0.770848	0.699072	0.35417	0.60803	0.222759	0.0823645
Plate 15	A4	0.799325	0.694256	0.376713	0.623431	0.220028	0.0867164
Plate 13	E2	0.855987	0.933812	0.733532	0.841111	0.100965	0.088211
Plate 16	A6	0.493142	0.883997	0.626947	0.668028	0.19864	0.0889132
Plate 16	E1	0.855666	0.487221	0.376533	0.57314	0.250856	0.0898026
Plate 16	G6	0.952871	0.787683	0.734246	0.824933	0.113973	0.0942486
Plate 15	A9	0.782256	0.806234	0.440272	0.676254	0.204717	0.0995912
Plate 16	C4	0.776551	0.789693	0.395407	0.653884	0.223944	0.105607
Plate 14	C4	0.890513	0.881492	0.660399	0.810801	0.13033	0.108627
Plate 14	G3	0.920381	0.874388	0.69235	0.82904	0.12059	0.113158
Plate 16	E7	0.648523	0.95117	0.718978	0.77289	0.158363	0.114893
Plate 13	B6	1.10452	1.48595	1.66782	1.41943	0.287482	0.120849
Plate 14	E10	0.843271	0.980745	0.877308	0.900441	0.0715968	0.132223
Plate 14	D9	0.559099	0.912874	0.804018	0.758664	0.181196	0.134759
Plate 16	H3	0.927216		0.82935	0.878283	0.0692012	0.167275
Plate 16	E4	0.740635	0.929695	0.525195	0.731842	0.202393	0.137869
Plate 16	H10	1.44622	1.60492	1.05862	1.36992	0.281027	0.143883
Plate 16	D8	0.761013	0.967882	0.639165	0.789353	0.166181	0.145973
Plate 14	G10	0.619431	0.905829	0.303269	0.60951	0.301403	0.148471
Plate 15	C12	1.74658	1.72794	1.05282	1.50911	0.39527	0.152047
Plate 14	E4	0.62356	0.939477	0.37997	0.647669	0.280532	0.155528
Plate 13	A10	1.30397	1.97565	1.23565	1.50509	0.408947	0.162773
Plate 14	A9	0.935014		0.663405	0.79921	0.192056	0.365487
Plate 15	A1	0.986891	0.661517	0.573633	0.740681	0.217706	0.166617
Plate 15	E8	0.759066	0.982961	0.609765	0.783931	0.187836	0.174624
Plate 13	A5	0.708901	1.00942	0.667574	0.795298	0.186582	0.188652
Plate 15	A7	0.976119	0.59501	0.311432	0.627521	0.333534	0.188877
Plate 14	A3	2.00476	4.0004	1.47043	2.49187	1.33347	0.191968
Plate 13	G3	0.824972	0.8689	1.00254	0.898805	0.0924865	0.194926
Plate 16	C10	0.988829	0.845605	0.694894	0.84311	0.146983	0.195372
Plate 13	H10	0.90843	0.917749	0.600986	0.809055	0.180254	0.19922
Plate 14	B5	0.913191	0.809342	0.394178	0.70557	0.274627	0.199415
Plate 13	C1	1.00831	0.846369	0.843122	0.899267	0.0944468	0.20309
Plate 15	H5	0.973507	0.656063	0.869362	0.832978	0.161819	0.206812
Plate 14	F7	3.70479	5.92124	1.06263	3.56288	2.43241	0.209484
Plate 15	G2	0.987528	0.666387	0.314853	0.656256	0.336452	0.215562
Plate 16	A2	0.957195	0.891611	0.631028	0.826611	0.172525	0.216009
Plate 14	F3	0.538025	1.03407	0.636714	0.736269	0.26258	0.219339
Plate 14	E2	0.773622	0.985205	0.483734	0.74752	0.251752	0.219508
Plate 14	H3	0.884335	0.85602	1.00742	0.915926	0.0804932	0.222514
Plate 14	H10	0.920032	0.843864	0.381264	0.715053	0.291568	0.228843
Plate 16	H7	0.909232	1.00146	0.819783	0.91016	0.090844	0.233943
Plate 14	C2	1.0635	1.11951	1.00962	1.06421	0.0549479	0.236461
Plate 14	A11	0.493983	1.06796	0.186126	0.582689	0.447559	0.246092
Plate 15	B12	1.43662	1.83816	0.945415	1.40673	0.447121	0.254327
Plate 16	A3	0.970261	0.884137	0.559105	0.804501	0.216838	0.254415
Plate 13	D2	0.984306	0.899919	0.616747	0.833658	0.19253	0.269308
Plate 14	A5	0.478832	0.940947	0.911815	0.777198	0.258803	0.271479
Plate 16	G11	1.16392	1.25974	0.96424	1.1293	0.150759	0.272667
Plate 13	C10	0.896329	0.979861	0.572372	0.816187	0.215242	0.273772
Plate 16	B12	1.39861	2.13289	0.969522	1.50034	0.588316	0.277912
Plate 16	G12	0.435463	0.927088	0.921428	0.761326	0.28222	0.278138
Plate 13	A4	0.977267	0.916091	0.605375	0.832911	0.199412	0.280597
Plate 14	D10	0.949576	0.930881	0.528398	0.802952	0.237955	0.285243
Plate 13	E6	0.642671	2.68878	2.49144	1.94096	1.12867	0.285373
Plate 16	B9	3.17773	3.26844	0.491521	2.31256	1.57772	0.286203
Plate 15	F4	1.03115	0.878313	0.703152	0.870872	0.164126	0.305072
Plate 16	G2	1.05489	0.797384	0.793281	0.881852	0.149871	0.305263
Plate 13	A9	1.24073	1.80589	0.95667	1.33443	0.432295	0.311384
Plate 16	A5	0.969394	0.955852	0.627222	0.850822	0.193762	0.312558
Plate 15	E3	1.897	2.17983	0.716633	1.59782	0.776124	0.313503
Plate 14	E3	0.690283	1.10838	0.527333	0.775333	0.299717	0.322612
Plate 16	F12	0.57491	0.594536	1.12742	0.765624	0.313482	0.323635
Plate 15	F6	1.01485	0.924044	0.711205	0.883366	0.155855	0.325311
Plate 16	C7	1.1276	1.76415	1.01237	1.30137	0.404892	0.325587
Plate 14	E5	1.40025	1.14505	0.950625	1.16531	0.225497	0.331086
Plate 14	D2	0.968748	0.961423	0.530636	0.820269	0.250856	0.339791
Plate 16	D12	0.843157	0.955072	1.00781	0.935348	0.0840822	0.345929
Plate 13	F6	0.737786	1.70623	1.79963	1.41455	0.58795	0.346171
Plate 14	D1	0.802874	1.07104	0.785267	0.886393	0.160149	0.346297
Plate 13	G4	1.14078	0.648957	0.536131	0.775289	0.321512	0.349243
Plate 14	A6	0.875824	1.05477	0.704898	0.878497	0.174951	0.353685
Plate 14	G5	0.582997	1.08643	0.808024	0.825817	0.252187	0.353966
Plate 16	G8	0.597755	1.14658	0.603189	0.782508	0.315308	0.354299
Plate 16	D9	1.04429	0.899906	0.779087	0.907762	0.132779	0.358941
Plate 13	B7	1.84972	2.03134	0.647939	1.50967	0.751783	0.361083
Plate 15	G7	0.811078	1.04333	0.902895	0.919102	0.116973	0.365729
Plate 15	A5	2.21919	1.10467	1.01843	1.44743	0.669752	0.36665
Plate 14	F6	0.750137	1.1196	0.577676	0.815806	0.276868	0.368402
Plate 13	F3	1.0103	0.937157	0.471879	0.806447	0.292043	0.369807
Plate 15	A3	1.7047	3.37311	0.639085	1.90563	1.37804	0.372965
Plate 15	G8	0.902358	0.835224	1.04346	0.927015	0.106286	0.374071
Plate 14	A10	0.525203	1.052	0.900057	0.825754	0.271146	0.381975
Plate 16	A12	0.924308	1.50523	1.11834	1.18262	0.295748	0.397402
Plate 14	D3	0.782899	1.15364	0.366651	0.767729	0.393712	0.414755
Plate 14	B1		0.977881	1.05291	1.01539	0.053051	0.789041
Plate 14	B6	1.03512	0.971922	0.565946	0.857662	0.254603	0.437052
Plate 14	C1	0.821205	1.08786	0.835297	0.914786	0.150049	0.438035
Plate 13	B2		0.839444	0.847552	0.843498	0.00573291	0.00860673
Plate 14	D5	1.00449	0.996436	0.783427	0.928119	0.125372	0.440566
Plate 14	C8	1.49717	1.2074	0.840608	1.18172	0.329032	0.44079
Plate 14	C10	1.22188	1.31571	0.859663	1.13242	0.240826	0.443939
Plate 13	A11	0.949213	2.2342	1.00504	1.39615	0.726309	0.444708
Plate 13	B11	0.878228	1.10717	0.580529	0.855308	0.264066	0.444743
Plate 13	E4	1.06458	2.24555	0.891535	1.40056	0.736887	0.446013
Plate 14	A2	0.60296	0.90365	1.09034	0.86565	0.245902	0.446305
Plate 16	C3	1.02125	1.01039	0.259427	0.763689	0.436737	0.448196
Plate 15	F3	1.36663	1.87694	0.706884	1.31682	0.586618	0.448623
Plate 15	G1	0.90704	1.06414	0.824178	0.931785	0.121878	0.451799
Plate 13	B4	0.977549	1.05032	0.462405	0.83009	0.320496	0.456801
Plate 13	D10	1.04783	0.956004	0.768652	0.924163	0.142288	0.465305
Plate 16	H11	0.884472	1.11603	1.37456	1.12502	0.245169	0.4733
Plate 15	G12	1.49488	1.30739	0.769141	1.19047	0.376732	0.474645
Plate 14	H1	0.733718		0.733878	0.733798	0.000112901	0.000871885
Plate 15	C1	1.06315	0.963191	0.663585	0.896642	0.207929	0.484845
Plate 14	H9	1.25784	1.68227	0.746089	1.22873	0.46877	0.48777
Plate 14	E7	1.16149	1.45227	0.835112	1.14962	0.308749	0.491559
Plate 14	B9	1.12949	0.913407	0.535272	0.859388	0.300767	0.505346
Plate 16	H12	0.787821	1.23365		1.01074	0.315248	0.969468
Plate 15	G10	0.968575	1.07204	0.681307	0.907309	0.202445	0.516792
Plate 14	A12	0.775778	1.59226	1.18491	1.18431	0.40824	0.517307
Plate 16	G10	0.725929	1.15949	0.808859	0.898092	0.230143	0.527799
Plate 13	A12	0.800967	1.20559	1.35426	1.12027	0.286342	0.545471
Plate 14	F11	0.935992	1.6068	0.93714	1.15998	0.386959	0.549813
Plate 15	A2		0.308938	0.839661	0.574299	0.375278	0.350669
Plate 14	H4	0.909221	0.914334	1.06301	0.962189	0.0873521	0.578039
Plate 15	B9	1.02063	1.06168	0.682084	0.921465	0.208324	0.587239
Plate 13	B9	1.85338	1.57625	0.410433	1.28002	0.765728	0.591662
Plate 15	H10	0.908369	2.83253	0.588394	1.4431	1.21387	0.592029
Plate 16	B7	1.38319	1.61719	0.575178	1.19185	0.546721	0.605993
Plate 14	E8	1.11397	1.24881	0.850854	1.07121	0.202395	0.611256
Plate 13	H5	1.14177	0.915718	0.729035	0.928842	0.206682	0.618167
Plate 15	A12	1.01476	1.11351	0.584642	0.904303	0.281204	0.618728
Plate 14	C3	1.07456	1.13673	0.351878	0.854391	0.436297	0.623018
Plate 14	D7	1.29241	1.506	0.641396	1.1466	0.450367	0.630966
Plate 16	B6	1.08816	1.02751	0.671937	0.929202	0.224853	0.6458
Plate 16	F3	1.03989	0.812717	1.02372	0.958775	0.126748	0.649671
Plate 16	H5	1.17542	0.911519	0.686834	0.92459	0.244552	0.651369
Plate 16	G9	1.28577	1.98529	0.42981	1.23362	0.779049	0.655667
Plate 15	C7	1.07881	1.46646	0.767063	1.10411	0.350387	0.660217
Plate 14	F12	0.721613	1.85865	0.951256	1.17717	0.60124	0.661253
Plate 14	H6	1.18988	1.29348	0.763721	1.08236	0.280767	0.665378
Plate 16	C9	1.24029	0.993135	0.411505	0.881644	0.425493	0.678981
Plate 13	C12	1.10814	1.16152		1.13483	0.0377466	0.0330124
Plate 16	A7	0.817472	1.18047	0.836809	0.944916	0.204222	0.693007
Plate 14	F8	1.08775	1.08369	0.615205	0.92888	0.271657	0.698302
Plate 13	A7	0.876882	1.20313	0.741055	0.940354	0.237484	0.710732
Plate 16	C6	1.18358	1.25871	0.759324	1.0672	0.269265	0.711314
Plate 16	F7	0.902635	1.15627	0.804113	0.954341	0.181685	0.71416
Plate 16	F10	0.852148	1.24406	0.697568	0.93126	0.281707	0.716945
Plate 16	A4	1.16859	0.956293	0.709294	0.944727	0.229868	0.722481
Plate 14	B4	1.10999	1.11857	0.53107	0.91988	0.336746	0.722488
Plate 15	G5	1.13203	0.649307	1.03969	0.940342	0.256238	0.729695
Plate 13	D1	1.16611	1.13986	0.820225	1.04207	0.192568	0.748406
Plate 15	D7	0.907985	1.21138	0.729313	0.94956	0.243709	0.758367
Plate 14	A8	0.918137	1.61319	0.749027	1.09345	0.457979	0.758662
Plate 16	C2	1.24449	1.08124	0.422761	0.916165	0.435027	0.771484
Plate 13	A2	0.700956	0.980533	1.18326	0.954914	0.242168	0.781555
Plate 16	H8	0.869698	1.79806	0.649546	1.10577	0.609562	0.792698
Plate 16	D6	0.786766	1.18498	1.13059	1.03411	0.215927	0.814384
Plate 16	A10	1.07283	1.31753	0.741909	1.04409	0.288885	0.818595
Plate 16	E3	0.892666	1.10906	0.943468	0.981732	0.11316	0.822445
Plate 15	G6	0.782183	1.07311	1.06945	0.974914	0.16692	0.826049
Plate 14	C7	0.863305	1.10735	0.97577	0.98214	0.122145	0.836709
Plate 13	C4	1.26595	1.68643	0.31951	1.09063	0.70012	0.84376
Plate 14	A1	0.722217	0.845164	1.31526	0.960879	0.312996	0.850372
Plate 14	C5	0.882728	1.26191	0.929472	1.0247	0.206752	0.858975
Plate 13	A8	1.02699	1.49959	0.619003	1.04853	0.440688	0.867106
Plate 14	B3	1.09998	0.990366	0.868587	0.986312	0.115752	0.868646
Plate 13	E7	0.966874	1.51435	0.654133	1.04512	0.435415	0.874833
Plate 14	A7	0.990501	1.26678	0.653288	0.97019	0.307251	0.883408
Plate 16	C11	0.963253	1.16947	0.9008	1.01117	0.140598	0.908766
Plate 16	G5	0.821565	1.70513	0.602664	1.04312	0.583674	0.910185
Plate 13	D4	1.22088	1.12631	0.710833	1.01934	0.27133	0.914376
Plate 14	D6	0.913902	1.3076	0.720522	0.980675	0.299181	0.922146
Plate 16	C8	1.03284	1.12602	0.809434	0.989432	0.162696	0.924172
Plate 16	A9	1.18455	1.36513	0.362279	0.970654	0.534549	0.933184
Plate 16	C1	1.22984	1.13806	0.575506	0.981135	0.35427	0.935518
Plate 14	E11	1.08888	1.00175	0.89384	0.994824	0.0977046	0.942933
Plate 15	A8	1.26159	1.14018	0.635793	1.01252	0.331855	0.954327
Plate 15	H8	1.57759	0.874087	0.595961	1.01588	0.50594	0.961765
Plate 13	F8	0.929863	1.14469	0.937335	1.00396	0.121931	0.963337
Plate 14	D8	0.965269	1.26984	0.784414	1.00651	0.245329	0.968152
Plate 13	E5	1.21706	0.960566	0.808144	0.995257	0.206655	0.972675
Plate 16	F11	0.762316	1.31624	0.90695	0.995169	0.287308	0.979703
Plate 13	C8	1.10384	1.12098	0.764908	0.996576	0.200814	0.979732
Plate 16	D11	0.697036	1.10856	1.18506	0.996886	0.26248	0.98572
Plate 16	B11	1.04332	1.15518	0.807326	1.00194	0.177581	0.987096
Plate 16	C5	1.06061	1.31196	0.637109	1.00323	0.341067	0.988531
Plate 14	C6	1.45022	1.14159	0.398641	0.996816	0.540531	0.992815
Plate 16	A1		0.964667	0.359365	0.662016	0.428013	0.462979
Plate 15	A6	0	0	0	0	0
Plate 15	A10	0	0	0	0	0
Plate 15	A11	0	0	0	0	0
Plate 16	A11	0	0	0	0	0
Plate 13	B3	0	0	0	0	0
Plate 13	B5	0	0	0	0	0
Plate 14	B7	0	0	0	0	0
Plate 13	B8	0	0	0	0	0
Plate 14	B8	0	0	0	0	0
Plate 13	B10	0	0	0	0	0
Plate 14	B10	0	0	0	0	0
Plate 14	B11	0	0	0	0	0
Plate 13	B12	0	0	0	0	0
Plate 14	B12	0	0	0	0	0
Plate 15	B1	0	0	0	0	0
Plate 15	B2	0	0	0	0	0
Plate 16	B3	0	0	0	0	0
Plate 16	B5	0	0	0	0	0
Plate 15	B7	0	0	0	0	0
Plate 15	B11	0	0	0	0	0
Plate 13	C2	0	0	0	0	0
Plate 13	C5	0	0	0	0	0
Plate 13	C6	0	0	0	0	0
Plate 13	C7	0	0	0	0	0
Plate 13	C9	0	0	0	0	0
Plate 13	C11	0	0	0	0	0
Plate 14	C12	0	0	0	0	0
Plate 15	C2	0	0	0	0	0
Plate 15	C3	0	0	0	0	0
Plate 15	C5	0	0	0	0	0
Plate 15	C6	0	0	0	0	0
Plate 15	C8	0	0	0	0	0
Plate 15	C9	0	0	0	0	0
Plate 15	C10	0	0	0	0	0
Plate 15	C11	0	0	0	0	0
Plate 13	D3	0	0	0	0	0
Plate 14	D4	0	0	0	0	0
Plate 13	D5	0	0	0	0	0
Plate 13	D8	0	0	0	0	0
Plate 13	D9	0	0	0	0	0
Plate 13	D11	0	0	0	0	0
Plate 14	D11	0	0	0	0	0
Plate 13	D12	0	0	0	0	0
Plate 14	D12	0	0	0	0	0
Plate 15	D1	0	0	0	0	0
Plate 16	D1	0	0	0	0	0
Plate 15	D2	0	0	0	0	0
Plate 16	D2	0	0	0	0	0
Plate 15	D3	0	0	0	0	0
Plate 16	D3	0	0	0	0	0
Plate 15	D4	0	0	0	0	0
Plate 16	D4	0	0	0	0	0
Plate 15	D5	0	0	0	0	0
Plate 16	D5	0	0	0	0	0
Plate 16	D7	0	0	0	0	0
Plate 15	D8	0	0	0	0	0
Plate 15	D9	0	0	0	0	0
Plate 15	D10	0	0	0	0	0
Plate 16	D10	0	0	0	0	0
Plate 15	D12	0	0	0	0	0
Plate 13	E3	0	0	0	0	0
Plate 14	E6	0	0	0	0	0
Plate 13	E8	0	0	0	0	0
Plate 13	E9	0	0	0	0	0
Plate 14	E9	0	0	0	0	0
Plate 13	E10	0	0	0	0	0
Plate 13	E11	0	0	0	0	0
Plate 13	E12	0	0	0	0	0
Plate 14	E12	0	0	0	0	0
Plate 16	E2	0	0	0	0	0
Plate 15	E4	0	0	0	0	0
Plate 15	E5	0	0	0	0	0
Plate 16	E5	0	0	0	0	0
Plate 16	E6	0	0	0	0	0
Plate 15	E7	0	0	0	0	0
Plate 16	E8	0	0	0	0	0
Plate 15	E9	0	0	0	0	0
Plate 15	E10	0	0	0	0	0
Plate 15	E11	0	0	0	0	0
Plate 15	E12	0	0	0	0	0
Plate 13	F2	0	0	0	0	0
Plate 13	F4	0	0	0	0	0
Plate 13	F5	0	0	0	0	0
Plate 13	F7	0	0	0	0	0
Plate 13	F9	0	0	0	0	0
Plate 13	F10	0	0	0	0	0
Plate 13	F11	0	0	0	0	0
Plate 13	F12	0	0	0	0	0
Plate 16	F1	0	0	0	0	0
Plate 15	F2	0	0	0	0	0
Plate 16	F2	0	0	0	0	0
Plate 16	F4	0	0	0	0	0
Plate 16	F5	0	0	0	0	0
Plate 15	F8	0	0	0	0	0
Plate 16	F8	0	0	0	0	0
Plate 15	F9	0	0	0	0	0
Plate 15	F10	0	0	0	0	0
Plate 15	F11	0	0	0	0	0
Plate 15	F12	0	0	0	0	0
Plate 13	G1	0	0	0	0	0
Plate 13	G2	0	0	0	0	0
Plate 13	G6	0	0	0	0	0
Plate 14	G6	0	0	0	0	0
Plate 13	G7	0	0	0	0	0
Plate 14	G7	0	0	0	0	0
Plate 13	G8	0	0	0	0	0
Plate 13	G9	0	0	0	0	0
Plate 13	G10	0	0	0	0	0
Plate 13	G11	0	0	0	0	0
Plate 13	G12	0	0	0	0	0
Plate 14	G12	0	0	0	0	0
Plate 15	G3	0	0	0	0	0
Plate 16	G3	0	0	0	0	0
Plate 15	G4	0	0	0	0	0
Plate 16	G4	0	0	0	0	0
Plate 16	G7	0	0	0	0	0
Plate 15	G11	0	0	0	0	0
Plate 13	H1	0	0	0	0	0
Plate 13	H4	0	0	0	0	0
Plate 13	H6	0	0	0	0	0
Plate 13	H7	0	0	0	0	0
Plate 13	H9	0	0	0	0	0
Plate 13	H11	0	0	0	0	0
Plate 14	H11	0	0	0	0	0
Plate 13	H12	0	0	0	0	0
Plate 14	H12	0	0	0	0	0
Plate 15	H1	0	0	0	0	0
Plate 16	H1	0	0	0	0	0
Plate 15	H3	0	0	0	0	0
Plate 16	H4	0	0	0	0	0
Plate 15	H6	0	0	0	0	0
Plate 16	H6	0	0	0	0	0
Plate 15	H9	0	0	0	0	0
Plate 16	H9	0	0	0	0	0
Plate 15	H11	0	0	0	0	0
Plate 15	H12	0	0	0	0	0

## Sheet: Plate 5
Plate #	position	1	2	3	average	stdev	ttest
Plate 17	H2	0.950936	0.93413	0.868709	0.917925	0.0434427	0.125627
Plate 17	B5	1.04906	1.06587	1.13129	1.08208	0.0434427	0.125627			BY+TDP-43-YFP
Plate 18	B6	0.470681	0.286696	0.821573	0.526317	0.271744	0.0860706			bre5+TDP-43-YFP
Plate 18	H2	0.91723	1.07553	0.47111	0.821289	0.313422	0.428662			BY+TDP-43-GFP (2μ)
Plate 19	B7	2.5721	1.7737	2.35181	2.23254	0.412347	0.03231			BY+empty vector
Plate 19	H2	1.87667	2.30011	2.34456	2.17378	0.258267	0.0113163
Plate 20	B8	0.210718	0.0560469	0.475805	0.247523	0.212286	0.0174061
Plate 20	H2	0.139218	0.17653	0.176532	0.164093	0.0215425	1.26401e-06
Plate 18	H4	0.60521	0.492851	0.604888	0.56765	0.0647778	0.000212816
Plate 18	G4	0.703169	0.738284		0.720726	0.0248296	0.000689056
Plate 18	B3	0.473609	0.409869	0.574668	0.486049	0.0831009	0.000516644
Plate 20	A11	0.504407	0.403883	0.585844	0.498045	0.0911469	0.0011004
Plate 17	A4	0.768344	0.655684	0.657763	0.69393	0.0644522	0.00133449
Plate 19	H3	0.570735	0.616747	0.724659	0.63738	0.079009	0.00180177
Plate 17	A6	0.699265	0.811628	0.73045	0.747115	0.0580055	0.00229743
Plate 19	B6	0.67924	0.804068	0.770547	0.751285	0.0646046	0.0038263
Plate 19	C3	0.69091	0.810268	0.676808	0.725995	0.0733224	0.00429148
Plate 18	A5	0.801091	0.838746	0.816567	0.818801	0.0189263	0.00532754
Plate 20	G10	0.717286	0.723137	0.839608	0.76001	0.0689953	0.00594905
Plate 18	D1	0.343118	0.578975	0.554598	0.49223	0.129709	0.00777447
Plate 17	D8	1.53388	1.30339	1.39046	1.40925	0.116388	0.00918675
Plate 19	G11	0.810767	0.79503	0.887253	0.831016	0.0493335	0.011021
Plate 18	E5	0.802227	0.864885	0.871095	0.846069	0.0380951	0.012121
Plate 19	B11	0.664043	0.802821	0.810262	0.759042	0.0823553	0.0123289
Plate 20	H1	0.358507	0.366084	0.632027	0.452206	0.155776	0.0134053
Plate 17	G11	1.1246	1.15455	1.15975	1.1463	0.0189695	0.0134906
Plate 20	A3	0.502549	0.527477	0.740427	0.590151	0.130738	0.0150606
Plate 17	D12	0.603436	0.571958	0.791232	0.655542	0.118561	0.0169354
Plate 19	B10	0.780537	0.730252	0.880635	0.797141	0.0765537	0.0179492
Plate 20	C4	0.478554	0.430403	0.715585	0.541514	0.15266	0.0198549
Plate 20	H12	0.465366	0.596472	0.74369	0.601843	0.139239	0.0207606
Plate 20	G4	1.20922	1.44382	1.28876	1.31393	0.119308	0.0228335
Plate 17	H7	0.29651	0.480637	0.654195	0.477114	0.178869	0.0242083
Plate 18	B10	1.31784	1.13869		1.22827	0.126676	0.194022
Plate 18	G10	1.21788	1.23758	1.09149	1.18232	0.07927	0.0297775
Plate 20	F10	0.571813	0.657395	0.82712	0.685443	0.129944	0.0308045
Plate 20	E3	0.736334	0.854627	0.881344	0.824101	0.0771741	0.0310074
Plate 17	E9	0.597197	0.539822	0.810019	0.649013	0.142356	0.0312987
Plate 19	H7	0.545771	0.67674	0.816547	0.679686	0.135412	0.03369
Plate 18	D12	0.754542	0.696259	0.892425	0.781075	0.100739	0.0363845
Plate 19	F3	2.72731	3.7993	2.49556	3.00739	0.695535	0.0366214
Plate 17	F4	0.840655	0.605389	0.761939	0.735995	0.119759	0.037764
Plate 20	H3	0.417988	0.482073	0.770263	0.556775	0.187642	0.0409976
Plate 17	H1	0.642109	0.452014	0.778727	0.624283	0.164084	0.041068
Plate 19	A9	0.741471	0.62745	0.868821	0.745914	0.120746	0.0430125
Plate 17	A1	0.742558	0.75576	0.914955	0.804424	0.0959499	0.0435688
Plate 20	A6	0.740565	0.863499	0.896179	0.833414	0.0820529	0.0445863
Plate 20	D7	1.39395	1.59077	1.23045	1.40506	0.180414	0.0451249
Plate 19	D9	1.09512	1.27628	1.30713	1.22618	0.114538	0.0498934
Plate 18	D9	0.513384	0.450459	0.80907	0.590971	0.191482	0.0517619
Plate 20	C1	0.822249	0.866619	0.937986	0.875618	0.0583912	0.0519157
Plate 20	G12	0.696052	0.812537	0.493391	0.667327	0.161501	0.052198
Plate 20	G1	1.08505	1.28785	1.20699	1.1933	0.102089	0.0543251
Plate 19	A5	0.608711	0.80562	0.847392	0.753908	0.127467	0.0550562
Plate 19	E9	1.07258	1.17192	1.09945	1.11465	0.0513867	0.0556348
Plate 20	C3	0.520028	0.467986	0.839533	0.609182	0.20118	0.0646042
Plate 19	E11	0.390512	0.485733		0.438123	0.0673318	0.00463535
Plate 18	F8	1.58881	1.31858	1.21159	1.373	0.194407	0.065593
Plate 18	A11	0.555398	0.585462	0.875462	0.672107	0.176751	0.0683098
Plate 18	F11	1.21994	1.11757	1.39028	1.2426	0.13776	0.0706634
Plate 17	C2	1.08186	1.14281	1.06871	1.09779	0.0395396	0.0716134
Plate 20	E7	1.91193	1.65372	1.28175	1.6158	0.316796	0.0717322
Plate 18	C9	0.895779	0.943032	0.876335	0.905049	0.0343008	0.0723989
Plate 19	F1	1.15003	1.29469	1.50156	1.31542	0.176681	0.0741568
Plate 18	A1	0.682477	0.455559	0.84114	0.659726	0.193795	0.078841
Plate 19	A1	0.91754	0.786885	0.664916	0.78978	0.126337	0.0788488
Plate 17	H5	0.778596	0.950941	0.777144	0.83556	0.0999252	0.0789435
Plate 19	D3	0.83543	0.661963	0.89755	0.798314	0.1221	0.0796641
Plate 17	G1	0.901509	0.944553	0.885816	0.910626	0.0304112	0.082979
Plate 18	A12	0.378586	0.612228	0.830792	0.607202	0.226145	0.0836579
Plate 17	A10	1.10892	1.27547	1.09483	1.15974	0.100474	0.0861295
Plate 18	F10	1.24918	1.60466	1.22287	1.3589	0.213236	0.0878666
Plate 19	C7	0.233813	0.499195	0.801115	0.511375	0.283847	0.0887407
Plate 19	D10	0.451688	0.433027	0.866469	0.583728	0.245039	0.0887634
Plate 19	C11	0.546459	0.445955	0.876035	0.622816	0.224978	0.0895516
Plate 19	D1	0.859661	0.474978	0.709105	0.681248	0.193849	0.0900805
Plate 18	E7	1.29277	1.05675	1.30845	1.21932	0.141009	0.0940102
Plate 18	F7	1.46702	1.43529	1.09328	1.33187	0.207225	0.0962831
Plate 20	D9	0.717616	0.83057	0.946044	0.83141	0.114216	0.102734
Plate 19	E10	1.048	1.3399	1.28975	1.22588	0.156076	0.111398
Plate 20	H4	0.870716	0.727108		0.798912	0.101546	0.157241
Plate 18	G6	0.381423	0.637175	0.885868	0.634822	0.252231	0.11997
Plate 20	E6	1.6006	1.12869	1.30248	1.34392	0.238665	0.120136
Plate 17	A9	1.16689	1.17431	1.02161	1.12094	0.0860994	0.120896
Plate 20	A4	0.688171	0.873369	0.93014	0.83056	0.126538	0.127427
Plate 18	E11	1.04587	1.06765	1.13394	1.08249	0.0458692	0.129223
Plate 18	C1	0.78693	0.558021	0.918292	0.754415	0.182323	0.131062
Plate 18	B5	0.332646	0.37634	0.92198	0.543655	0.328366	0.132219
Plate 18	C3	0.719917	0.496894	0.922782	0.713198	0.213023	0.133827
Plate 18	E4	1.02936	1.17927	1.10061	1.10308	0.074985	0.137165
Plate 18	C10	0.704698	0.604892	0.963913	0.757834	0.185315	0.13886
Plate 17	F10	1.21849	1.59362	1.14102	1.31771	0.242062	0.141949
Plate 19	H9	0.72685	0.830965	0.973137	0.843651	0.123633	0.143022
Plate 20	H5	0.828712	0.963402	0.921507	0.90454	0.0689294	0.143838
Plate 18	A4	0.939718	0.907528	0.942296	0.929847	0.019372	0.144441
Plate 18	D7	0.659069	0.479254	0.947812	0.695378	0.23638	0.14616
Plate 19	G6	0.544997	0.615762	0.968038	0.709599	0.226594	0.146949
Plate 20	D10	1.36256	1.02597	1.25494	1.21449	0.171903	0.149788
Plate 17	F8	1.03466	1.54409	1.46631	1.34835	0.274434	0.151907
Plate 19	B5	0.7526	0.798269	0.989777	0.846882	0.12584	0.154239
Plate 17	A5	0.759014	0.991596	0.755333	0.835314	0.135356	0.154354
Plate 20	A9	0.81204	0.99032	0.847161	0.883174	0.0944384	0.155031
Plate 17	D9	0.610461	0.650122	0.983139	0.747907	0.204679	0.155847
Plate 20	B6	0.710821	0.972035	0.558686	0.747181	0.20906	0.16111
Plate 20	F7	1.01544	1.39132	1.30267	1.23648	0.196487	0.161573
Plate 18	G5	0.630684	0.746151	0.982974	0.786603	0.179595	0.163956
Plate 18	A3	0.888478	0.471634	0.831302	0.730471	0.225975	0.165945
Plate 20	D1	0.91866	0.926448	0.957666	0.934258	0.0206425	0.167763
Plate 19	D8	1.09631	2.75495	3.1606	2.33729	1.09369	0.167869
Plate 18	B8	0.973954	0.512837	0.684842	0.723878	0.233024	0.168145
Plate 20	G5	0.909428	0.646688	0.913398	0.823172	0.152852	0.170045
Plate 17	H11	0.706713	0.844997	0.978952	0.843554	0.136125	0.171548
Plate 17	F7	1.12213	1.67947	1.23086	1.34415	0.295436	0.17549
Plate 19	B1	0.718886	0.727338	1.00492	0.817049	0.162759	0.179288
Plate 17	C10	0.391137	0.654625	0.971121	0.672294	0.290396	0.184294
Plate 17	C1	0.957507	0.779458	0.935111	0.890692	0.0969802	0.185091
Plate 19	F5	0.729833	0.665812	1.00606	0.800569	0.180817	0.186079
Plate 19	F11	0.987926	1.38731	1.33055	1.23526	0.216072	0.191872
Plate 17	E4	0.731081	0.267532	0.910975	0.63653	0.331979	0.194164
Plate 20	A2	0.708516	0.690361	1.01494	0.804606	0.182382	0.195214
Plate 20	D8	1.58362	2.95862	1.33689	1.95971	0.873834	0.196793
Plate 19	C2	1.08699	1.21321	1.64059	1.3136	0.290127	0.196912
Plate 18	B11	0.538434	0.475393	1.02086	0.678228	0.298395	0.197851
Plate 18	D4	0.592785	0.989804	0.787841	0.790143	0.198519	0.200199
Plate 19	A2	0.589937	0.536938	1.02241	0.716428	0.26631	0.200702
Plate 18	B7	0.949942	0.842863	0.529812	0.774206	0.218318	0.207993
Plate 19	D6	0.652752	0.811601	1.00305	0.822468	0.175401	0.213402
Plate 18	C6	1.03733	0.511297	0.600042	0.716223	0.281604	0.218345
Plate 18	A6	0.749067	0.99542	0.885033	0.876507	0.123398	0.219067
Plate 18	A7	0.966718	0.827436	0.508951	0.767701	0.234657	0.222735
Plate 19	A7	0.793837	0.512995	0.987592	0.764808	0.238627	0.224303
Plate 19	H8	0.782788	0.965851	0.952235	0.900291	0.101988	0.23497
Plate 17	B6	0.983901	0.798967	0.933786	0.905551	0.0956456	0.235194
Plate 17	G7	1.01297	1.48486	1.18081	1.22622	0.2392	0.238114
Plate 19	A10	1.2052	1.18379	0.973085	1.12069	0.128277	0.240949
Plate 17	A8	0.703512	1.03259	0.801386	0.845828	0.168978	0.249488
Plate 18	E3	0.766853	0.924115	0.990168	0.893712	0.11472	0.250146
Plate 18	A8	0.779491	0.981755	0.939634	0.900293	0.106717	0.250167
Plate 17	G6	0.422093	0.993211	0.790762	0.735355	0.289563	0.250818
Plate 17	E1	1.00936	0.737399	0.88181	0.87619	0.136067	0.252353
Plate 17	H9	1.1602	1.71448	1.07463	1.31644	0.34736	0.252765
Plate 17	B10	1.18674	2.03058	1.14919	1.4555	0.49839	0.252875
Plate 19	B4	0.655202	0.970675	0.916694	0.847524	0.168728	0.252973
Plate 18	C11	0.70206	0.765391	1.04733	0.838261	0.183808	0.26257
Plate 18	H6	0.920827	0.983944	0.932579	0.945783	0.033566	0.26361
Plate 20	E5	1.87024	1.30749	0.994663	1.3908	0.443691	0.265113
Plate 17	B12	0.674575	0.84425	1.02421	0.847679	0.174844	0.266333
Plate 17	A7	0.690213	1.06067	0.71244	0.821108	0.207766	0.270581
Plate 18	H9	0.686658	0.994977	0.90968	0.863772	0.159204	0.27359
Plate 20	A5	0.740525	0.950652	0.976766	0.889314	0.129515	0.277644
Plate 17	G2	0.947175	1.22489	1.38175	1.1846	0.220071	0.280231
Plate 20	G8	1.00503	1.18704	1.05717	1.08308	0.09373	0.280503
Plate 18	H1	0.797521	0.665256	1.04853	0.837102	0.194679	0.281117
Plate 17	B2	1.07809	1.03454	1.42747	1.18004	0.21539	0.281517
Plate 19	B2	0.753425	0.89989	1.01573	0.889683	0.131451	0.284401
Plate 19	G10	0.706907	0.714195	1.067	0.829367	0.205827	0.284547
Plate 17	H8	1.4015	1.88909	0.913116	1.40123	0.487986	0.289425
Plate 20	F8	1.15193	1.62385		1.38789	0.333697	0.341867
Plate 17	E11	0.965297	2.04301	1.32886	1.44572	0.548279	0.29366
Plate 17	C6	0.856128	0.707114	1.03721	0.866817	0.165307	0.296339
Plate 17	A11	0.941323	1.52528	1.23777	1.23479	0.29199	0.296355
Plate 18	B2	0.930754	1.41449	1.24637	1.1972	0.245588	0.296545
Plate 19	C12	0.961164	1.2066	1.14083	1.10287	0.127047	0.299794
Plate 17	B9	0.845861	0.888504	1.02655	0.920306	0.0944501	0.300472
Plate 19	H1	0.699871	0.785986	1.06264	0.849499	0.18954	0.301014
Plate 17	B11	0.757575	0.440657	1.06213	0.753454	0.310757	0.301432
Plate 17	G4	1.51778	1.43361		1.4757	0.0595186	0.00331322
Plate 19	E5	0.814059	0.891433	1.02831	0.911268	0.108496	0.303098
Plate 20	A8	1.22527	1.36254	0.931595	1.17313	0.220151	0.304326
Plate 19	E1	0.973384	0.866841	0.979065	0.939763	0.0632166	0.307503
Plate 17	E8	0.835724	0.845658	1.04127	0.907552	0.115913	0.309809
Plate 18	B9	2.08491	1.08913	1.13421	1.43608	0.562351	0.310753
Plate 18	H5	0.715986	0.945116	0.993976	0.885026	0.148417	0.313369
Plate 17	F2	0.364331	0.65112	1.1134	0.709618	0.377947	0.313633
Plate 19	C9	0.984958	1.1381	1.07546	1.06617	0.0769904	0.317074
Plate 20	D11	0.63979	0.461845	1.12104	0.740892	0.34103	0.317637
Plate 19	H5	1.18325	1.57205		1.37765	0.274923	0.29256
Plate 17	D4	1.08468	0.974271	1.21689	1.09195	0.121475	0.329183
Plate 20	H9	0.678294	0.793656	1.07714	0.849697	0.205244	0.331976
Plate 18	H12	0.920989	1.21307	1.51149	1.21518	0.295259	0.333222
Plate 19	H6	1.09413	1.1012	0.980352	1.05856	0.0678227	0.336921
Plate 17	C8	1.09405	0.964607	1.21499	1.09121	0.125216	0.343738
Plate 18	E12	1.64085	0.86309	1.3281	1.27735	0.391356	0.343996
Plate 18	F4	0.895376	0.652023	1.04107	0.862824	0.196557	0.351221
Plate 19	E4	0.994764	0.816083	0.973667	0.928171	0.0976425	0.356
Plate 17	D10	0.702277	0.769734	1.09745	0.856488	0.21139	0.361628
Plate 20	H10	4.0994	1.33517	1.00594	2.14684	1.69896	0.362799
Plate 17	D11	0.609238	0.475878	1.18173	0.755615	0.375001	0.376179
Plate 18	G11	0.642493	0.585813	1.15967	0.795993	0.316229	0.380282
Plate 19	G1	1.3917	0.831335	1.40127	1.2081	0.326323	0.384742
Plate 17	F11	1.49653	0.90523	1.16487	1.18888	0.296382	0.385184
Plate 20	A10		1.1605	1.03442	1.09746	0.0891493	0.32716
Plate 18	E10	0.943603	1.09927	1.26376	1.10221	0.160101	0.390203
Plate 18	E6	0.71742	0.821536	1.093	0.877318	0.193903	0.390584
Plate 19	H10	0.794363	1.00857	0.973977	0.925638	0.114996	0.398355
Plate 17	B3	1.24112	1.33999	0.872692	1.15127	0.246264	0.400385
Plate 19	E8	0.873365	1.35399	1.22592	1.15109	0.248897	0.404996
Plate 20	F4	0.902403	0.714721	1.06267	0.893266	0.174157	0.405087
Plate 20	G2	0.870089	1.82428	1.18295	1.29244	0.486426	0.407289
Plate 18	F6	0.884477	0.951682	1.0164	0.950852	0.0659637	0.408003
Plate 17	E10	1.167	1.13398	0.933965	1.07832	0.126096	0.410057
Plate 20	H6	0.683398	0.939331	1.04255	0.888428	0.18491	0.41036
Plate 20	F3	0.566113	0.767747	1.14631	0.826723	0.294559	0.416634
Plate 18	C5	0.773141	0.825335	1.09544	0.897972	0.172992	0.420781
Plate 19	B3	0.840377	0.80507	1.08452	0.909989	0.152175	0.422798
Plate 17	B4	1.55048	0.611482	2.31492	1.49229	0.853206	0.422981
Plate 19	A12	1.48519	0.510266	4.69655	2.23067	2.19045	0.433149
Plate 17	F6	0.793973	0.26818	1.1804	0.747517	0.45788	0.440888
Plate 20	A1		0.835563	1.06356	0.949562	0.16122	0.736394
Plate 19	F8	0.784969	1.51555	1.3031	1.20121	0.375797	0.452679
Plate 19	D5	0.707849	1.46663	1.58701	1.25383	0.476648	0.454317
Plate 17	A3	0.838764	1.13853	0.580711	0.85267	0.279172	0.45947
Plate 19	C1	0.82235	0.6859	1.13118	0.879811	0.228135	0.461753
Plate 19	E7	1.09686	1.80128	0.865391	1.25451	0.487456	0.461895
Plate 20	H8	0.67918	0.948875	1.06133	0.896463	0.196395	0.463452
Plate 17	B1		0.706368	0.79823	0.752299	0.0649562	0.0311025
Plate 18	H11	0.746701	0.916777	1.07986	0.914447	0.166593	0.477271
Plate 19	G5	0.848544	1.08014	0.869	0.93256	0.128214	0.477616
Plate 19	A11		1.00547	0.78541	0.895441	0.155607	0.508141
Plate 20	C2	1.02974	0.783361	0.985849	0.932982	0.131421	0.488803
Plate 20	C8	1.28151	1.30002	0.817644	1.13306	0.273313	0.490865
Plate 20	B3	0.875622	0.52626	1.14759	0.849824	0.311467	0.493753
Plate 20	A12	1.16603	0.180724	6.70418	2.68365	3.51657	0.494185
Plate 18	H8	0.890845	0.749977	1.10044	0.913752	0.176348	0.495073
Plate 20	E1	0.879807	0.405013	1.16589	0.816904	0.384321	0.49745
Plate 20	G3	0.476197	1.00061	1.06583	0.847546	0.323247	0.501965
Plate 20	B1		0.741184	0.900388	0.820786	0.112574	0.217695
Plate 17	D7	0.850574	1.23907	1.21264	1.10076	0.217073	0.511446
Plate 17	G10	0.845225	1.25851	1.21061	1.10478	0.226056	0.511456
Plate 17	A2	0.933517	0.666372	1.09928	0.899723	0.218423	0.515561
Plate 19	F6	0.542611	0.859468	1.17031	0.857463	0.313854	0.516372
Plate 18	A9	1.05004	1.23159	0.930168	1.0706	0.151758	0.51882
Plate 20	F6	1.04386	1.01634	1.02319	1.0278	0.0143278	0.524014
Plate 20	E2	0.576617	0.580655	1.29405	0.817106	0.413048	0.524675
Plate 20	E12	1.14481	0.906445	1.13631	1.06252	0.135231	0.525905
Plate 19	G7	0.903219	1.25528	1.07734	1.07861	0.176032	0.530045
Plate 17	H4	1.56999	1.1317	0.79006	1.16392	0.390963	0.544905
Plate 18	C7	0.77993	0.72985	1.17941	0.896397	0.246373	0.546834
Plate 18	A2	1.03596	1.16114	0.947834	1.04831	0.107191	0.549998
Plate 17	G3	0.746279	2.05043	1.03471	1.27714	0.685043	0.556571
Plate 19	G8	0.87625	1.49948	1.02053	1.13209	0.326248	0.558358
Plate 19	D2	0.883509	0.711653	1.14046	0.911873	0.215804	0.559213
Plate 18	C2	0.629904	0.78971	1.22092	0.880178	0.305719	0.570329
Plate 18	C8	1.08862	1.04312	0.964869	1.0322	0.0625922	0.571383
Plate 17	G8	0.862813	1.29865	1.09562	1.0857	0.21809	0.572874
Plate 17	B7	0.857733	0.900149	1.09027	0.949384	0.123841	0.576524
Plate 19	F9	0.857522	1.22717	1.14221	1.07563	0.193607	0.577009
Plate 20	F1	0.861636	0.827507	1.12122	0.936787	0.160631	0.579054
Plate 19	E3	0.697549	0.896882	1.14645	0.913628	0.22492	0.580558
Plate 17	F3	0.677207	0.734748	1.23765	0.883203	0.308309	0.582211
Plate 17	B8	1.07644	0.938585	1.09839	1.03781	0.086626	0.582607
Plate 19	G4	0.766663	1.29895	1.26194	1.10919	0.29721	0.593083
Plate 20	F2	1.00556	0.908348	1.3322	1.08204	0.222035	0.594173
Plate 17	E12	0.645235	0.771907	1.24497	0.88737	0.316099	0.603045
Plate 17	C12	1.01337	0.886754	1.00668	0.968934	0.0712489	0.609089
Plate 19	C10	0.877086	1.06042	1.26576	1.06776	0.194443	0.61624
Plate 17	C3	1.03831	0.876532	1.31499	1.07661	0.221725	0.61684
Plate 18	E8	1.12353	1.15773	0.87855	1.05327	0.152274	0.62136
Plate 17	E5	0.85864	1.06119	1.30611	1.07531	0.22407	0.62577
Plate 17	C11	0.0565075	0.415738	5.54094	2.0044	3.068	0.627876
Plate 19	F4	0.76525	0.829701	1.18959	0.928182	0.228672	0.647154
Plate 18	A10	0.958253	1.32306	0.922383	1.0679	0.221703	0.655378
Plate 18	D5	0.659146	1.11202	1.01367	0.928279	0.238207	0.659641
Plate 19	B8	1.09694	0.93677	1.05339	1.02903	0.0828174	0.661597
Plate 19	D4	0.555631	0.981223	1.1815	0.906118	0.319622	0.664506
Plate 18	E9	0.820362	1.17767	1.18836	1.06213	0.209445	0.665921
Plate 19	F10	0.973818	0.958239	1.01414	0.982066	0.0288498	0.692379
Plate 18	D2	1.10766	0.806237	1.27171	1.06187	0.236092	0.699942
Plate 19	H4	1.24622	1.20014		1.22318	0.0325873	0.00329793
Plate 18	F5	1.05808	0.999222	0.996047	1.01778	0.0349344	0.703528
Plate 17	D3	0.898286	0.84936	1.13214	0.95993	0.151134	0.705515
Plate 17	D5	0.788006	1.21588	1.17555	1.05981	0.236255	0.709296
Plate 19	G2	0.794099	0.903911	1.16183	0.95328	0.188771	0.718595
Plate 17	E6	0.922108	0.789497	1.60104	1.10421	0.43534	0.720168
Plate 18	G7	0.76691	1.27568	1.14372	1.0621	0.264023	0.727366
Plate 18	H3	1.0827	1.64682	0.621261	1.11693	0.513635	0.732494
Plate 17	H10	0.859777	1.07572	1.17906	1.03819	0.162917	0.73559
Plate 18	D6	0.830961	0.973062	1.09996	0.967996	0.134573	0.737659
Plate 20	D2	0.864683	0.646229	1.27566	0.928857	0.319584	0.739713
Plate 19	F7	1.09131	0.995028	0.967146	1.01783	0.0651458	0.756382
Plate 19	F12	0.75009	1.10809	1.31204	1.05674	0.284472	0.765984
Plate 19	C4	0.842867	1.04541	1.2246	1.03762	0.190984	0.772891
Plate 19	G9	0.767362	0.973385	1.1485	0.963083	0.190779	0.776754
Plate 19	A6	0.774548	1.16034	0.955696	0.963528	0.193015	0.781602
Plate 17	G12	1.04001	0.909039	1.11535	1.02147	0.104397	0.781957
Plate 19	D11	0.850063	1.02589	1.23069	1.03555	0.190496	0.784405
Plate 17	D6	0.789429	0.810277	1.25968	0.953129	0.265686	0.792301
Plate 18	G9	0.718584	1.05808	1.11331	0.963324	0.213742	0.799688
Plate 17	C5	0.708593	0.99757	1.17554	0.960567	0.235661	0.803535
Plate 18	G1	0.910633	1.24139	0.939785	1.0306	0.183128	0.806696
Plate 17	C9	0.867441	0.812472	1.21714	0.965686	0.219497	0.816672
Plate 18	B4	0.970218	0.874442	1.09845	0.981036	0.112394	0.817056
Plate 19	E6	0.925439	0.580579	1.76598	1.09067	0.609729	0.8214
Plate 18	F9	0.674547	1.07484	1.13895	0.962779	0.251666	0.825182
Plate 17	E7	0.670996	0.983895	1.22468	0.959856	0.277622	0.828364
Plate 19	H11	0.834876	0.945682	1.14853	0.976361	0.15906	0.829678
Plate 17	C7	1.11236	0.939191	0.894622	0.982056	0.115022	0.829735
Plate 19	G3	0.639157	1.14253	1.37944	1.05371	0.378051	0.830019
Plate 19	D12	0.8689	0.842499	1.43029	1.04723	0.332004	0.830241
Plate 17	A12	0.683652	1.36035	1.09742	1.04714	0.341141	0.834865
Plate 18	F12	1.16124	0.849812	1.05583	1.02229	0.158399	0.838564
Plate 19	C8	0.914825	1.00723	1.12475	1.0156	0.105213	0.841094
Plate 18	G8	0.721195	1.35998	1.04559	1.04225	0.319406	0.841984
Plate 19	A4	0.904833	1.07941	0.975442	0.986563	0.0878202	0.844135
Plate 19	G12	0.962671	0.841959	1.1349	0.979845	0.147225	0.844188
Plate 17	C4	1.2327	0.750308	0.927483	0.970164	0.244012	0.855007
Plate 18	D11	0.972741	0.633756	1.29	0.965498	0.32818	0.873788
Plate 19	A8	1.06936	1.06394	0.822186	0.985163	0.141168	0.880541
Plate 20	F11	1.08983	0.813855	1.15116	1.01828	0.179677	0.881245
Plate 18	H7	0.716709	1.27759	0.928099	0.974134	0.283262	0.890625
Plate 17	F1	1.01142	1.03539	0.971403	1.00607	0.0323285	0.894635
Plate 18	G3	0.9559	0.798594	1.31499	1.02316	0.264685	0.895396
Plate 19	B9	0.873794	1.10654	0.986707	0.989014	0.11639	0.895989
Plate 18	F1	1.12308	0.310297	1.42508	0.952818	0.576563	0.900657
Plate 20	B2	1.02736	0.847261	1.094	0.989538	0.127641	0.908045
Plate 20	F12	0.816395	0.900453	1.23227	0.983038	0.219892	0.908469
Plate 18	E2	0.90381	0.71129	1.47279	1.0293	0.395954	0.910493
Plate 20	A7	1.02239	1.16959	0.842448	1.01148	0.163845	0.918687
Plate 19	A3	0.706268	1.27216	1.0776	1.01867	0.287509	0.921948
Plate 19	D7	0.716105	1.11942	1.12188	0.985799	0.233566	0.927521
Plate 17	H12	0.811058	1.5926	0.683443	1.02903	0.492215	0.928331
Plate 18	G2	0.830534	1.07836	1.11591	1.00827	0.155064	0.938391
Plate 18	H10	0.867933	0.969816	1.14033	0.992694	0.137632	0.939613
Plate 19	C5	0.606094	1.2009	1.24086	1.01595	0.355507	0.945702
Plate 17	H6	1.13245	1.13663	0.696753	0.98861	0.252765	0.946029
Plate 17	F5	1.17022	0.824591	0.984633	0.993147	0.17297	0.953675
Plate 19	F2	0.724555	0.927872	1.31546	0.989295	0.300201	0.957003
Plate 17	E2	0.828049	0.643289	1.57599	1.01578	0.493877	0.961116
Plate 20	B7	1.29735	0.744097	0.93653	0.992658	0.280863	0.968533
Plate 18	G12	0.73825	0.968587	1.31316	1.00666	0.289338	0.972246
Plate 19	E2	0.647525	1.00723	1.36467	1.00648	0.358576	0.978106
Plate 17	D2	1.01711	0.76683	1.21444	0.999459	0.224325	0.997125
Plate 18	B1	0	0	0	0	0
Plate 18	B12	0	0	0	0	0
Plate 20	B4	0	0	0	0	0
Plate 20	B5	0	0	0	0	0
Plate 20	B9	0	0	0	0	0
Plate 20	B10	0	0	0	0	0
Plate 20	B11	0	0	0	0	0
Plate 19	B12	0	0	0	0	0
Plate 20	B12	0	0	0	0	0
Plate 18	C4	0	0	0	0	0
Plate 18	C12	0	0	0	0	0
Plate 20	C5	0	0	0	0	0
Plate 19	C6	0	0	0	0	0
Plate 20	C6	0	0	0	0	0
Plate 20	C7	0	0	0	0	0
Plate 20	C9	0	0	0	0	0
Plate 20	C10	0	0	0	0	0
Plate 20	C11	0	0	0	0	0
Plate 20	C12	0	0	0	0	0
Plate 17	D1	0	0	0	0	0
Plate 18	D3	0	0	0	0	0
Plate 18	D8	0	0	0	0	0
Plate 18	D10	0	0	0	0	0
Plate 20	D3	0	0	0	0	0
Plate 20	D4	0	0	0	0	0
Plate 20	D5	0	0	0	0	0
Plate 20	D6	0	0	0	0	0
Plate 20	D12	0	0	0	0	0
Plate 18	E1	0	0	0	0	0
Plate 17	E3	0	0	0	0	0
Plate 20	E4	0	0	0	0	0
Plate 20	E8	0	0	0	0	0
Plate 20	E9	0	0	0	0	0
Plate 20	E10	0	0	0	0	0
Plate 20	E11	0	0	0	0	0
Plate 19	E12	0	0	0	0	0
Plate 18	F2	0	0	0	0	0
Plate 18	F3	0	0	0	0	0
Plate 17	F9	0	0	0	0	0
Plate 17	F12	0	0	0	0	0
Plate 20	F5	0	0	0	0	0
Plate 20	F9	0	0	0	0	0
Plate 17	G5	0	0	0	0	0
Plate 17	G9	0	0	0	0	0
Plate 20	G6	0	0	0	0	0
Plate 20	G7	0	0	0	0	0
Plate 20	G9	0	0	0	0	0
Plate 20	G11	0	0	0	0	0
Plate 17	H3	0	0	0	0	0
Plate 20	H7	0	0	0	0	0
Plate 20	H11	0	0	0	0	0
Plate 19	H12	0	0	0	0	0

## Sheet: Plate 6
Plate #	position	1	2	3	4	average	stdev	ttest
Plate 21	H2	1.02819	0.929913	0.866224	1.00316	0.956872	0.0734228	0.388419
Plate 21	B9	0.97181	1.07009	1.13378	0.99684	1.04313	0.0734228	0.388419			BY+TDP-43-YFP
Plate 22	B10	0.324937	0.890176	0.521289	0.83523	0.642908	0.267099	0.0723518			bre5+TDP-43-YFP
Plate 22	H2	0.338714	0.555867	0.446636	0.853504	0.54868	0.221712	0.0228969			BY+TDP-43-GFP (2μ)
Plate 23	B11	2.54909	2.07272	2.19549	0.945325	1.94066	0.693603	0.072496			BY+empty vector
Plate 23	H2	1.17913	0.85726	1.18684	0.993483	1.05418	0.158821	0.558037
Plate 24	H2
Plate 24	B12	0.0837874	0.576615	0.190594		0.283665	0.259261	0.0367632
Plate 21	D1	0.734884	0.770798	0.820335	0.847523	0.793385	0.0502983	0.000402779
Plate 21	A12	0.808547	0.730645	0.858515	0.85827	0.813994	0.0603302	0.00207067
Plate 21	C5	1.51965	1.69974	1.39918	1.41087	1.50736	0.139252	0.00236726
Plate 23	C6	1.23222	1.37932	1.47771	1.2699	1.33979	0.111115	0.0034662
Plate 22	A11	0.789169	0.63416	0.751045	0.839879	0.753563	0.0875249	0.00375481
Plate 23	D1	0.362629	0.589091	0.426935	0.698413	0.519267	0.152785	0.00453628
Plate 23	C8	1.17015	1.07655	1.12312	1.09173	1.11539	0.0413381	0.00898191
Plate 23	A9	1.17394	1.15947	1.19733	1.05378	1.14613	0.0635111	0.00981094
Plate 23	F1	1.26134	1.14267	1.34826	1.14957	1.22546	0.098284	0.0100773
Plate 23	D2	0.394242	0.646882	0.532635	0.794242	0.592	0.169849	0.0123518
Plate 24	D7	1.56091	1.54589	1.70426	1.19901	1.50252	0.214559	0.0149226
Plate 24	D3	0.593683	0.837618	0.734759	0.849658	0.753929	0.118623	0.0164874
Plate 23	B10	0.668392	0.773678	0.725732	0.931268	0.774767	0.112862	0.0184669
Plate 22	H2	0.338714	0.555867	0.446636	0.853504	0.54868	0.221712	0.0228969
Plate 23	G10	1.69506	1.66876	1.7711	1.15016	1.57127	0.284078	0.0250811
Plate 21	E1	0.544134	0.792888	0.857934	0.796721	0.747919	0.139087	0.0278109
Plate 24	G9	0.239703	0.478625	0.567451	0.842201	0.531995	0.248843	0.0294812
Plate 22	D6	1.19779	1.35155	1.53065	1.15483	1.3087	0.170368	0.0297895
Plate 22	D5	1.83691	1.60662	1.99554	1.19443	1.65838	0.348078	0.0305433
Plate 24	C8	1.08604	1.26643	1.17216	1.07687	1.15038	0.0884796	0.0312874
Plate 23	D3	0.368357	0.635009	0.423009	0.886863	0.578309	0.235668	0.0334925
Plate 23	E1	0.28179	0.709944	0.234411	0.777228	0.500843	0.282301	0.0356524
Plate 21	B3	2.82006	2.23882	2.72735	1.26279	2.26226	0.713426	0.037921
Plate 23	H9	0.845243	0.77189	0.901257	0.962282	0.870168	0.0810994	0.0394676
Plate 24	A11	0.0924073	0.588089	0.178394	0.825771	0.421165	0.345731	0.0421167
Plate 24	B6	1.10187	1.03626	1.14866	1.23738	1.13104	0.0845649	0.0436554
Plate 22	D9	0.475267	0.723254	0.662671	0.948955	0.702537	0.195271	0.0501622
Plate 21	F5	0.726774	0.868661	0.617919	0.935758	0.787278	0.14261	0.0502756
Plate 23	H11	0.621753	0.642409	0.757983	0.985755	0.751975	0.166985	0.0523023
Plate 24	H10	0.596162	0.79364	0.654397	0.970404	0.753651	0.166568	0.0528949
Plate 22	H9	0.451605	0.599443	0.813944	0.908967	0.69349	0.206795	0.0544052
Plate 24	E1	0.87893	0.822314	0.974386	0.929841	0.901368	0.0655625	0.0562583
Plate 22	G5	1.26554	1.14318	1.07963	1.05154	1.13497	0.0951096	0.0568033
Plate 24	G11	1.14131	1.15395	1.5324	1.22186	1.26238	0.183452	0.0587266
Plate 23	B6	2.1691	1.59712	2.72848	1.26779	1.94062	0.643849	0.0607858
Plate 24	F9	1.44781	1.43782	1.50077	0.983284	1.34242	0.241013	0.0617666
Plate 22	C9	1.36989	1.24995	1.28733	0.992733	1.22497	0.162735	0.0631804
Plate 22	G4	1.742	1.99614	2.02686	0.992337	1.68933	0.481883	0.0634461
Plate 23	A5	1.11811	1.12202	1.28295	1.03761	1.14017	0.102829	0.0636347
Plate 22	C11	1.16544	1.51507	1.38865	1.05991	1.28227	0.207047	0.0674088
Plate 22	C6	1.06509	1.82982	1.45112	1.38658	1.43315	0.313744	0.067712
Plate 21	G5	1.48434	1.20903	1.23767	1.04639	1.24436	0.180811	0.0678819
Plate 21	E12	0.183422	0.603319	0.394112	0.973079	0.538483	0.336645	0.0691455
Plate 24	A10	1.62443	1.67564	1.75761	0.957981	1.50392	0.368067	0.0696826
Plate 23	E11	2.12547	1.932	1.64711	0.999366	1.67599	0.492012	0.0698484
Plate 21	B11	0.785724	1.0164	0.819129	0.74228	0.840883	0.121167	0.0705973
Plate 21	D10	0.250243	0.807839	0.55575	0.86891	0.620685	0.281713	0.0713978
Plate 22	H8	1.75581	1.76469	1.92832	0.948365	1.5993	0.441142	0.0714798
Plate 23	E4	3.97149	3.80549	3.24474	0.857782	2.96988	1.44199	0.0716864
Plate 23	A2	1.4176	1.13885	1.4219	1.04503	1.25584	0.193107	0.0718794
Plate 22	B10	0.324937	0.890176	0.521289	0.83523	0.642908	0.267099	0.0723518
Plate 21	D6	1.18349	1.76251	1.43734	1.13957	1.38073	0.286371	0.0736757
Plate 22	C4	1.20134	1.07176	1.0656	1.34611	1.1712	0.132342	0.0738082
Plate 22	D2	0.926104	0.681851	0.809991	0.951419	0.842341	0.123448	0.0761702
Plate 23	A3	1.18001	1.23847	1.56705	1.09138	1.26923	0.207555	0.0762542
Plate 21	H1	0.609019	0.773439	0.848693	0.982043	0.803298	0.155613	0.0792664
Plate 24	H8	0.831232	0.876318	0.951552	0.978663	0.909441	0.0677711	0.08018
Plate 21	D4	1.29204	1.55644	1.63585	0.997391	1.37043	0.288879	0.0802703
Plate 21	D5	1.84352	1.37948	1.47392	1.02649	1.43085	0.335807	0.0807759
Plate 24	E5	1.45812	1.48415	1.24759	0.980322	1.29255	0.233548	0.0836736
Plate 22	G2	0.403379	0.718537	0.823767	0.925717	0.71785	0.226068	0.084204
Plate 24	D8	2.90842	2.32061	3.96804	1.02513	2.55555	1.22706	0.0848581
Plate 22	G8	0.798854	0.911874	0.920405	0.983662	0.903699	0.0768822	0.0889375
Plate 23	F4	1.08128	1.56739	1.48236	1.09868	1.30743	0.253573	0.0907206
Plate 24	B7	1.04149	1.12382	1.22766	1.03937	1.10808	0.088885	0.0907233
Plate 22	C8	0.603841	0.961092	0.665018	0.915994	0.786486	0.178301	0.0913734
Plate 22	H7	0.561614	0.739113	0.817609	1.00468	0.780753	0.183717	0.0922914
Plate 23	C9	0.247783	0.761534	0.344972	0.981288	0.583894	0.346185	0.0937717
Plate 22	G7	0.509112	0.698646	0.827849	0.994306	0.757478	0.205091	0.0949174
Plate 23	E2	0.64182	0.791905	0.920744	0.965928	0.830099	0.145572	0.0962274
Plate 22	A4	1.03325	1.26027	1.48339	1.13272	1.22741	0.194311	0.0969176
Plate 24	G3	0.698149	0.971802	0.64564	0.930509	0.811525	0.163522	0.0995618
Plate 21	E11	0.52156	0.812978	1.01817		0.784236	0.24955	0.270742
Plate 23	C4	1.10382	1.86904	1.97408	1.16252	1.52736	0.45782	0.103633
Plate 21	D11	0.475504	0.904566	0.817592	0.891732	0.772348	0.201575	0.105318
Plate 23	C12	0.381028	0.755323	0.619524	1.02465	0.695131	0.268691	0.105516
Plate 21	C8	1.04383	1.32879	1.34515	1.04333	1.19028	0.169517	0.106032
Plate 22	F8	1.16509	1.41407	1.57415	0.998762	1.28802	0.255957	0.107253
Plate 23	A11	2.98115	1.39084	2.70727	1.07884	2.03952	0.944499	0.114815
Plate 23	B1	0.868481	0.849658	0.839042	1.0354	0.898145	0.0923089	0.115662
Plate 22	A5	0.362606	0.849977	0.722201	0.954806	0.722398	0.258031	0.118182
Plate 21	A9	1.30758	1.04614	1.13675	1.04132	1.13295	0.12442	0.118975
Plate 24	C9	0.3938	0.980651	0.45029	0.895834	0.680144	0.300917	0.121722
Plate 21	B10	1.10916	1.02081	1.10487	1.02046	1.06382	0.0499045	0.12875
Plate 22	B3	0.393311	0.74153	0.222625	1.08041	0.609469	0.381051	0.131729
Plate 22	E8	0.986985	1.56564	1.46156	1.10882	1.28075	0.276713	0.133707
Plate 23	C5	0.940225	1.20289	1.32774	1.1816	1.16312	0.161974	0.134715
Plate 24	E8	1.52895	2.18192	1.25703	1.03726	1.50129	0.496324	0.136023
Plate 21	B1	0.723162	0.876113	0.807556	1.04669	0.863381	0.137287	0.138761
Plate 22	D7	0.158369	0.936061	0.250886	0.952186	0.574376	0.428666	0.140479
Plate 22	C10	1.74782	2.0391	1.31618	0.877474	1.49514	0.507698	0.14566
Plate 22	B5	0.937566	1.15127	1.31231	1.20051	1.15041	0.157084	0.149752
Plate 22	C1	0.68615	0.592817	0.811568	1.08851	0.79476	0.215365	0.151011
Plate 23	F6	1.05009	1.38977	2.03533	1.18639	1.4154	0.43622	0.152308
Plate 21	G9	0.872018	0.940173	0.981196	0.970103	0.940872	0.0490642	0.152871
Plate 24	A5	0.970157	1.13257	1.1909	1.07421	1.09196	0.0941434	0.153088
Plate 22	D4	1.79509	1.57397	3.37726	1.05438	1.95018	1.00077	0.153667
Plate 22	H4	0.815735	0.899741	0.829526	1.04903	0.898507	0.106876	0.157814
Plate 22	F1	0.612948	0.790184	0.88922	1.04127	0.833406	0.179622	0.159315
Plate 21	G4	1.02955	1.2185	1.06657	1.03089	1.08638	0.0897382	0.160545
Plate 21	E5	1.11547	1.33164	1.4158	0.934562	1.19937	0.217177	0.162427
Plate 23	G12	0.839932	0.644857	0.994888	0.94882	0.857124	0.155713	0.163238
Plate 22	F7	1.04931	1.78058	1.29476	1.09855	1.3058	0.333805	0.163502
Plate 22	G3	1.14024	1.42614	1.0367	1.04637	1.16236	0.181945	0.171635
Plate 24	C7	0.886586	1.32085	1.24251	1.23308	1.17076	0.193489	0.175123
Plate 22	A8	0.964396	1.067	1.1533	1.12636	1.07776	0.0837369	0.177929
Plate 21	E9	0.667619	0.941611	0.930032	0.972371	0.877908	0.141327	0.184397
Plate 23	G3	1.07393	1.32614	1.36189	0.932031	1.1735	0.205759	0.190239
Plate 22	C7	0.911443	1.777	1.25926	1.24934	1.29926	0.357178	0.192093
Plate 23	A7	1.02369	1.17774	1.36698	0.997682	1.14152	0.170016	0.195575
Plate 21	A4	0.582892	0.904406	0.873918	1.02183	0.845762	0.186489	0.197286
Plate 23	G7	0.65066	0.845777	0.995471	0.97965	0.86789	0.15963	0.198152
Plate 24	A9	0.889666	0.892797	0.922653	1.03832	0.935858	0.0699053	0.200285
Plate 23	C7	0.884108	1.15826	1.28346	1.28619	1.153	0.188936	0.204668
Plate 23	D4	1.23532	1.17898	1.40079	0.881936	1.17426	0.216424	0.206164
Plate 21	C12	0.550494	0.959405	0.823389	1.00946	0.835687	0.205742	0.209238
Plate 23	D9	1.61764	2.93167	6.98386	0.996068	3.13231	2.6915	0.211253
Plate 21	H5	0.671466	0.843929	0.969954	1.02042	0.876441	0.155505	0.213248
Plate 24	A1	1.28138	1.02456	0.997689	1.65402	1.23941	0.304552	0.21406
Plate 24	B10	3.61798	2.29399	1.40136	0.66681	1.99503	1.27017	0.215144
Plate 24	G12	0.297257	0.600161	1.05129	0.968291	0.729251	0.348394	0.218049
Plate 21	C1	0.779044	0.831329	0.947397	1.05735	0.903779	0.124222	0.227479
Plate 22	F2	0.789118	0.887317	1.03468	0.959661	0.917694	0.104724	0.228451
Plate 23	D6	1.3929	0.948265	1.18528	1.05175	1.14455	0.191899	0.231114
Plate 22	A10	0.616789	0.730905	1.03712	1.00028	0.846275	0.205032	0.23242
Plate 22	E1	0.793427	0.929001	1.065	0.855273	0.910675	0.11686	0.234752
Plate 23	E6	0.752718	1.01278	0.897566	0.985459	0.91213	0.117092	0.242027
Plate 24	A12	0.0687927	1.05016	0.421226	1.05502	0.648799	0.487955	0.245842
Plate 24	D12	1.53125	0.840333	1.5244	1.08617	1.24554	0.341068	0.246077
Plate 22	B1	0.95391	1.05081	0.739307	0.866972	0.90275	0.132329	0.246395
Plate 21	G1	0.71747	0.927307	0.90865	1.05047	0.900975	0.13757	0.25367
Plate 23	E8	1.08567	1.39953	1.12029		1.20183	0.172088	0.171125
Plate 22	F12	1.19247	1.13329	2.75794	1.15501	1.55968	0.799218	0.255955
Plate 22	E9	1.4075	1.05924	2.18589	0.927878	1.39513	0.564685	0.256363
Plate 23	C10	0.791897	1.01186	0.968726	0.944248	0.929182	0.0956956	0.258473
Plate 24	B4	0.299619	0.908741	0.706292	1.1171	0.757937	0.348549	0.259693
Plate 24	A8	0.976943	1.38191	1.19743	0.98268	1.13474	0.194118	0.26255
Plate 24	D10	1.0267	1.34938	1.41723	0.895701	1.17225	0.251033	0.265319
Plate 23	F9	1.13537	1.10792	1.62491	0.936462	1.20117	0.295889	0.268297
Plate 22	B6	0.882214	1.27713	1.18149	1.12115	1.11549	0.168257	0.268735
Plate 21	E4	1.03247	1.56184	1.20979	0.936761	1.18521	0.275385	0.272774
Plate 23	H8	1.17273	0.950349	1.35289	1.00821	1.12104	0.18101	0.278222
Plate 21	H9	0.87041	0.918637	1.05972	0.911512	0.94007	0.0825502	0.279427
Plate 21	H8	0.55038	0.895115	1.00578	0.986925	0.859549	0.211705	0.27975
Plate 21	E10	0.447904	0.888216	1.04349	0.93924	0.829713	0.262614	0.287479
Plate 24	C2	0.729123	0.725696	0.953744	1.10829	0.879212	0.186301	0.290399
Plate 21	E7	0.473566	2.82814	2.63911	1.04571	1.74663	1.16593	0.290408
Plate 24	E4	0.757531	1.00208	1.02895	0.883903	0.918117	0.124222	0.293207
Plate 22	H10	0.949974	1.34786	2.61095	1.03655	1.48633	0.768967	0.295449
Plate 23	F12	0.491786	0.952969	0.834317	1.07917	0.839561	0.252487	0.295836
Plate 21	B7	0.533254	1.01514	0.798862	1.04897	0.849055	0.237906	0.296832
Plate 24	G2	1.13469	1.30424	1.07068	0.909189	1.1047	0.163398	0.29732
Plate 21	F6	0.739436	1.75906	3.62505	1.09134	1.80372	1.28574	0.299946
Plate 21	E6	0.49481	1.02117	0.902922	0.975785	0.848672	0.240884	0.300766
Plate 21	D8	0.738305	1.5801	1.38267	1.1922	1.22332	0.360042	0.304149
Plate 21	A8	0.509854	0.845035	1.0504	0.99352	0.849702	0.242543	0.306296
Plate 24	D6	1.01323	1.00766	1.03188	1.10423	1.03925	0.0445395	0.309254
Plate 21	A5	0.515912	0.90224	0.998636	1.01479	0.857896	0.233341	0.313707
Plate 21	A1	0.480004	0.812957	1.10804	0.958113	0.839778	0.268404	0.32094
Plate 23	A6	0.897683	1.17301	1.22203	1.05764	1.08759	0.144144	0.322557
Plate 24	F12	1.34607	0.809533	2.16704	1.0615	1.34603	0.589589	0.325678
Plate 24	E12	1.02766	1.00964	2.01794	1.08981	1.28627	0.488993	0.326955
Plate 22	E4	1.15574	1.12109	1.5037	0.849705	1.15756	0.26828	0.327652
Plate 24	D4	0.758812	0.934374	1.08615	0.895978	0.918829	0.134618	0.328061
Plate 24	F6	0.996274	1.04713	1.29676	1.00166	1.08546	0.142706	0.329073
Plate 23	F2	0.688053	0.862107	1.08854	0.962988	0.900422	0.169185	0.33216
Plate 22	C3	0.42428	0.862014	0.787442	1.19578	0.817379	0.316545	0.334134
Plate 21	E3	0.893329	1.67427	1.42776	0.901727	1.22427	0.390496	0.335259
Plate 21	B6	0.839821	1.14627	1.39503	1.13617	1.12932	0.227117	0.341821
Plate 24	F10	0.981868	1.06307	1.1894	0.996943	1.05782	0.0945436	0.341993
Plate 21	A7	0.53991	1.01186	0.903051	1.03816	0.873247	0.229792	0.354994
Plate 24	H11	0.5669	0.762724	1.09459	1.03628	0.865125	0.245882	0.356685
Plate 22	C5	0.727527	1.36056	1.24879	1.29821	1.15877	0.29111	0.357857
Plate 22	E2	0.992204	1.1267	1.33456	0.937211	1.09767	0.176852	0.35823
Plate 21	F2	0.538836	0.744333	1.08073		0.787966	0.273569	0.310381
Plate 21	F4	0.823234	1.00668	0.98849	0.983577	0.950495	0.0854206	0.37556
Plate 23	H3	1.00182	0.989446	1.39324	1.02472	1.10231	0.194506	0.377197
Plate 23	H10	0.741474	0.860032	1.0695	1.0149	0.921476	0.149237	0.383074
Plate 21	D7	0.657082	1.71984	1.31476	1.19012	1.22045	0.438403	0.389977
Plate 21	B5	0.908797	1.07689	1.08113	1.16164	1.05712	0.10629	0.389989
Plate 24	B11		1.04264	1.07717	0.863532	0.994447	0.114683	0.943916
Plate 21	C7	0.841114	1.13957	1.22411	1.1369	1.08542	0.167831	0.394062
Plate 22	B11		0.921528	0.987375	0.853469	0.920791	0.0669561	0.168946
Plate 23	B2	1.44428	0.943262	0.884347	1.24949	1.13035	0.263481	0.39937
Plate 23	E9	0.82367	1.79498	1.22926	0.98691	1.2087	0.424887	0.399807
Plate 22	D12	0.950724	0.869132	1.83525	1.20237	1.21437	0.437543	0.400792
Plate 22	F5	1.19978	0.915305	1.27232	0.961651	1.08726	0.175359	0.402641
Plate 22	A3	0.74828	0.800756	1.17394	0.904744	0.90693	0.18951	0.406662
Plate 23	G6	0.992844	0.961715	1.13588	1.08636	1.0442	0.0808775	0.407841
Plate 24	H7	0.765044	0.730212	1.12885	1.00182	0.90648	0.191147	0.408102
Plate 24	G10	0.236795	2.10935	2.55765	1.08365	1.49686	1.04226	0.410957
Plate 24	C4	0.695475	1.01938	0.707818	1.14576	0.892109	0.225955	0.41581
Plate 23	H7	0.623227	0.811866	1.08039	1.06964	0.896279	0.220327	0.42208
Plate 22	F9	0.95977	1.58435	1.12046	0.909493	1.14352	0.307354	0.422308
Plate 22	H11	0.903681	0.780671	0.998313	1.07379	0.939114	0.126494	0.427643
Plate 24	B2	0.682248	0.777016	0.780134	1.27055	0.877488	0.265952	0.42905
Plate 22	G1	1.34785	1.0142	0.9378	1.03365	1.08338	0.181107	0.434766
Plate 21	F1	0.447937	1.06529	0.915808	1.05418	0.870805	0.289997	0.442185
Plate 24	F8	1.05093	0.960115	1.16234	0.99946	1.04321	0.0876945	0.444084
Plate 21	H4	0.890591	1.06322	0.916016	0.974711	0.961134	0.0766325	0.44737
Plate 22	B12	0.943809	0.990746	1.08249	1.17671	1.04844	0.103098	0.450277
Plate 24	F1	1.09694	0.907932	1.16723	1.03077	1.05072	0.110297	0.454731
Plate 24	D11	0.818745	0.816762	1.14679	0.946012	0.932076	0.155387	0.460325
Plate 23	G2	1.20916	0.92017	1.39114	0.888308	1.10219	0.240701	0.463739
Plate 24	D2	1.21201	0.855786	1.95291	0.849559	1.21757	0.518676	0.46424
Plate 24	C1		0.772484	1.10733	1.02991	0.96991	0.175303	0.798427
Plate 23	C1	0.989292	0.952538	0.883814	1.04032	0.966492	0.0658314	0.468471
Plate 21	B12	0.856725	1.03344	1.45039	1.07427	1.10371	0.249663	0.472243
Plate 23	A1	0.979383	0.965201	1.43782	0.996756	1.09479	0.229048	0.474797
Plate 24	G5	0.505675	0.947366	0.93929	1.15862	0.887739	0.274204	0.477193
Plate 21	H3	0.989358	0.93529	1.26593	1.05128	1.06046	0.144944	0.481931
Plate 21	G11	0.871167	0.966894	1.24069	1.22306	1.07545	0.184939	0.484193
Plate 23	F10	0.999688	1.00582	1.0551	1.03118	1.02295	0.0254023	0.487141
Plate 23	D7	0.821511	1.16695	1.1535	1.1193	1.06531	0.163768	0.496317
Plate 24	C10	0.949694	1.05773	1.19069	0.980625	1.04468	0.107414	0.49818
Plate 23	F3	0.943518	1.01031	1.28183	1.00519	1.06021	0.150831	0.498422
Plate 24	F7	0.877233	1.08533	1.13639	1.08688	1.04646	0.115283	0.506609
Plate 24	D1	0.771253	0.969474	1.16725	0.832662	0.93516	0.175513	0.524888
Plate 21	A6	0.444158	1.03792	1.05874	1.02693	0.891936	0.29881	0.525559
Plate 24	F3	0.458721	1.07085	1.00372	1.04446	0.894439	0.291789	0.525616
Plate 22	E6	0.766441	1.14634	1.56238		1.15839	0.398107	0.56284
Plate 24	F4	0.709086	1.02119	1.03871	1.00334	0.943083	0.156664	0.534449
Plate 23	B4	0.862864	1.02581	0.695925	1.14064	0.931309	0.19394	0.539028
Plate 21	D3	0.985607	0.908455	1.44003		1.11136	0.287236	0.572832
Plate 21	G7	0.813656	0.939448	1.09685	0.981179	0.957782	0.116897	0.548947
Plate 21	F8	0.59303	1.29559	1.6641	1.05112	1.15096	0.449254	0.551339
Plate 22	E5	0.782761	1.05595	1.72912	0.983245	1.13777	0.410814	0.552408
Plate 22	A7	0.56016	1.13132	0.971786	1.00484	0.917027	0.247646	0.556344
Plate 24	G6	1.00969	0.915219	1.12921	1.08345	1.03439	0.0934696	0.557323
Plate 24	E3	0.990404	1.0412	1.14818	0.948721	1.03213	0.0861143	0.559562
Plate 22	F10	0.835706	1.3771	1.06679	1.0157	1.07382	0.22517	0.565579
Plate 23	B7	1.05203	0.96366	0.963888	1.14187	1.03036	0.0851896	0.577753
Plate 23	H5	0.964045	1.31837	0.79368	1.22828	1.07609	0.24095	0.578362
Plate 21	A2	1.01019	0.810067	1.18595	1.23864	1.06121	0.193836	0.581689
Plate 22	C2	0.851038	0.942561	1.21368	1.23359	1.06022	0.192534	0.585279
Plate 21	B4	0.808721	1.22403	1.23805	0.984769	1.06389	0.206031	0.58712
Plate 23	G9	1.05249	0.677195	2.22457	0.876863	1.20778	0.694983	0.592694
Plate 21	A3	0.489383	0.8746	0.952743	1.29308	0.902453	0.329911	0.598951
Plate 24	G7	0.776465	1.0041	1.12504	0.914825	0.955106	0.146983	0.600552
Plate 21	H11	0.934831	0.97131	1.15726	1.06415	1.03189	0.0997489	0.603811
Plate 24	B1	1.40121	0.822378	0.984897	1.07294	1.07036	0.243767	0.609883
Plate 22	D3	1.00759	0.91134	1.05807	0.927141	0.976034	0.0690441	0.611231
Plate 22	B8	0.919829	1.09779	1.09437	0.997868	1.02746	0.085406	0.614359
Plate 22	G6	0.745634	0.984242	1.06983	1.03272	0.958107	0.145919	0.622071
Plate 24	H5	1.11049	0.896354	0.572774	1.13238	0.927998	0.259653	0.622736
Plate 22	H3	1.04342	0.939554	1.13942	0.985515	1.02698	0.086168	0.622739
Plate 23	A8	0.866666	1.24864	1.08941	0.978916	1.04591	0.162898	0.625098
Plate 21	F12	0.680804	0.953004	1.68766	1.13614	1.1144	0.425499	0.629887
Plate 21	F3	0.666957	0.796958	1.18446	1.09603	0.9361	0.244307	0.642507
Plate 23	B9	0.809257	1.00247	1.55255	0.970854	1.08378	0.323764	0.643575
Plate 21	E8	0.796038	1.11469	1.2074	1.06778	1.04648	0.17675	0.645845
Plate 23	G1	0.986773	1.02266	0.95262	0.976325	0.984594	0.0291222	0.645987
Plate 23	E3	0.818066	1.26222	1.0808	1.02895	1.04751	0.182755	0.648784
Plate 21	C4	0.533179	1.55458	1.08397	1.26236	1.10852	0.429827	0.650065
Plate 21	C6	0.647563	1.42229	0.985922	1.28322	1.08475	0.34362	0.658334
Plate 24	A7	0.861094	1.51219	0.961138	0.956032	1.07261	0.296638	0.661568
Plate 21	G6	0.708341	0.929866	1.04629	1.13249	0.954246	0.183763	0.662174
Plate 23	B8	0.926533	0.962768	1.02968	1.01403	0.983253	0.0473977	0.664994
Plate 24	B9	1.17712	1.29588	0.779252	0.966513	1.05469	0.228622	0.671
Plate 24	G4	1.05595	1.03368	0.93526	1.0455	1.0176	0.0556397	0.67238
Plate 21	F11	0.777297	0.936947	1.17118	0.964496	0.962479	0.161765	0.686074
Plate 22	A6	0.881183	0.999307	1.39631	0.929329	1.05153	0.234913	0.695914
Plate 21	F7	0.483542	1.07086	1.11546	1.06991	0.934943	0.301683	0.698595
Plate 22	A2	0.577916	0.763756	1.15001	1.23999	0.932918	0.314146	0.701079
Plate 22	G10	0.834117	1.00852	1.17951	1.1104	1.03314	0.150121	0.702011
Plate 22	A9	0.953876	0.91096	1.16267	1.07659	1.02603	0.115	0.704303
Plate 24	C11	0.777289	1.05765	1.34008	1.02094	1.04899	0.23052	0.704937
Plate 22	B2	0.628554	1.39142	1.10855	1.1316	1.06503	0.317997	0.712794
Plate 22	B4	0.720226	0.811732	0.993216	1.2741	0.949819	0.244147	0.713411
Plate 24	A3	1.11266	1.10901	1.2523	0.714096	1.04702	0.231754	0.717411
Plate 24	A6	0.796094	1.00586	1.09707	0.993389	0.973102	0.126733	0.717874
Plate 24	C6	0.850224	1.23325	0.845653	1.2507	1.04496	0.227616	0.724617
Plate 21	F9	0.7682	1.86995	1.05948		1.23254	0.570902	0.554
Plate 21	C11	0.551577	1.16522	1.21285	0.83804	0.941923	0.308991	0.734807
Plate 24	F11	0.626579	0.997624	1.47344	1.15558	1.06331	0.352028	0.745027
Plate 22	B7	0.822787	1.0906	1.15809	1.03735	1.02721	0.144958	0.745091
Plate 23	A12	0.871489	1.19641	1.24866	0.838196	1.03869	0.213789	0.747126
Plate 23	D11	0.981943	0.94833	1.34799	0.871577	1.03746	0.21211	0.753017
Plate 22	F11	0.560559	1.11489	1.09723	1.04528	0.954491	0.264278	0.756898
Plate 23	G4	1.0858	1.16609	0.857716	0.984036	1.02341	0.133237	0.762793
Plate 23	B3	0.823378	0.944461	1.09109	1.2695	1.03211	0.192428	0.767215
Plate 21	C9	0.712263	1.24073	1.1858	1.01449	1.03832	0.237767	0.772625
Plate 21	B8	0.687652	1.05704	1.12109	1.01199	0.969442	0.193119	0.778739
Plate 23	A4	0.858664	1.18694	1.02836	0.822256	0.974055	0.167954	0.785777
Plate 21	A11	1.07796	0.861155	1.02275	0.9779	0.984942	0.0921136	0.792234
Plate 23	C2	0.929218	0.570483	1.27419	1.05476	0.957162	0.29458	0.792683
Plate 22	H5	0.964226	0.830361	0.900482	1.20852	0.975897	0.164436	0.796709
Plate 21	H10	0.632076	0.868722	1.33019	1.00307	0.958513	0.291405	0.79694
Plate 23	H1	1.14726	0.868131	0.830689	1.06447	0.977636	0.152638	0.79808
Plate 24	F2	0.739311	1.04617	1.10949	1.01376	0.977182	0.163487	0.806235
Plate 23	H6	0.900053	0.846466	1.01568	1.15962	0.980457	0.138756	0.807542
Plate 24	E11	0.578953	1.33637	1.22406	1.03679	1.04404	0.333779	0.810782
Plate 21	A10	0.854198	0.909775	1.14055	1.02592	0.98261	0.1273	0.81513
Plate 23	G5	0.871254	0.978141	1.02263	1.07781	0.98746	0.0875424	0.819599
Plate 23	C3	0.892094	0.824144	1.09017	1.11756	0.980992	0.145	0.819691
Plate 24	H3	0.923184	0.909066	1.15043	0.95645	0.984783	0.112204	0.819839
Plate 23	D8	0.784563	1.00486	1.20055	1.10006	1.02251	0.177616	0.822535
Plate 23	H4	0.779113	0.866697	1.51769	0.997884	1.04034	0.330683	0.824714
Plate 21	B2	0.692387	0.946487	1.24822	1.23832	1.03135	0.26581	0.831335
Plate 22	D1	0.834524	0.948719	1.16214	0.995507	0.985224	0.135953	0.851008
Plate 21	C10	0.678728	1.13763	1.07432	1.0267	0.979344	0.205497	0.857328
Plate 21	C2	0.755623	0.730059	1.44087	1.21039	1.03423	0.349537	0.85851
Plate 21	D12	0.574006	0.912981	1.60743	1.06529	1.03993	0.430467	0.865474
Plate 23	F7	0.775112	0.905566	1.38813	1.0283	1.02428	0.263679	0.867785
Plate 24	G1	1.01634	0.902416	1.17098	0.954871	1.01115	0.11628	0.871089
Plate 23	E10	0.663052	1.47993	0.818627	0.928463	0.972518	0.355369	0.887908
Plate 24	C5	0.464419	1.28306	1.04146	1.11815	0.976774	0.356134	0.905326
Plate 24	A2	0.694801	1.06175	1.21617	0.969707	0.985609	0.218922	0.905972
Plate 21	D2	0.814057	2.05679	0.496569	0.807237	1.04366	0.691459	0.90771
Plate 21	D9	0.806839	1.05407	1.03265	1.07343	0.991747	0.124392	0.909633
Plate 23	E7	0.589353	1.4521	0.908432	1.13557	1.02136	0.364219	0.914754
Plate 22	E10	0.856408	1.10389	1.1469	0.857307	0.991127	0.156033	0.920431
Plate 24	C3	0.945046	0.994707	0.948831	1.09299	0.995393	0.0688663	0.921314
Plate 23	G11	0.904004	0.883101	1.0307	1.21402	1.00796	0.15207	0.926933
Plate 24	G8	1.07403	1.11039	1.01192	0.828667	1.00625	0.125178	0.931826
Plate 23	F5	0.896009	0.95353	1.14773	0.987033	0.996077	0.107866	0.951504
Plate 23	F8	0.841702	0.841441	1.3172	1.02955	1.00747	0.224696	0.952239
Plate 21	G3	0.567539	0.908712	1.44505	1.03199	0.988322	0.362355	0.953075
Plate 21	F10	0.915671	1.21524	0.856773	0.991831	0.99488	0.156969	0.954261
Plate 21	G12	0.8587	0.803115	1.30584	1.06117	1.00721	0.227891	0.954562
Plate 22	D11	0.777079	1.17077	1.0635		1.00378	0.203524	0.977632
Plate 22	G9	0.887413	0.947469	1.172	0.979122	0.996501	0.123025	0.961227
Plate 22	E12	0.88248	0.764955	1.2907	1.08659	1.00618	0.231596	0.961614
Plate 22	A1	0.936813	0.967639	1.19262	0.888673	0.996435	0.134763	0.963495
Plate 22	G11	0.425056	0.921804	1.34217	1.28006	0.992273	0.421091	0.973205
Plate 23	B5	0.768252	0.916389	1.07916	1.24378	1.0019	0.205246	0.986788
Plate 24	E9	1.02521	1.23467	0.790697	0.954293	1.00122	0.184028	0.990581
Plate 22	C12	0.6728	0.852606	1.29991	1.17114	0.999114	0.287528	0.995532
Plate 22	F6	0.593968	0.996143	1.32335	1.08864	1.00053	0.304022	0.997486
Plate 24	B3	0.684486	1.1352	0.989375	1.19151	1.00014	0.22702	0.999107
Plate 22	A12	0	0	0	0	0	0
Plate 24	A4	0	0	0	0	0	0
Plate 23	A10	0	0	0	0	0	0
Plate 22	B9	0	0	0	0	0	0
Plate 24	B5	0	0	0	0	0	0
Plate 24	B8	0	0	0	0	0	0
Plate 23	B12	0	0	0	0	0	0
Plate 21	C3	0	0	0	0	0	0
Plate 23	C11	0	0	0	0	0	0
Plate 24	C12	0	0	0	0	0	0
Plate 22	D8	0	0	0	0	0	0
Plate 22	D10	0	0	0	0	0	0
Plate 23	D5	0	0	0	0	0	0
Plate 24	D5	0	0	0	0	0	0
Plate 24	D9	0	0	0	0	0	0
Plate 23	D10	0	0	0	0	0	0
Plate 23	D12	0	0	0	0	0	0
Plate 21	E2	0	0	0	0	0	0
Plate 22	E3	0	0	0	0	0	0
Plate 22	E7	0	0	0	0	0	0
Plate 22	E11	0	0	0	0	0	0
Plate 24	E2	0	0	0	0	0	0
Plate 23	E5	0	0	0	0	0	0
Plate 24	E6	0	0	0	0	0	0
Plate 24	E7	0	0	0	0	0	0
Plate 24	E10	0	0	0	0	0	0
Plate 23	E12	0	0	0	0	0	0
Plate 22	F3	0	0	0	0	0	0
Plate 22	F4	0	0	0	0	0	0
Plate 24	F5	0	0	0	0	0	0
Plate 23	F11	0	0	0	0	0	0
Plate 21	G2	0	0	0	0	0	0
Plate 21	G8	0	0	0	0	0	0
Plate 21	G10	0	0	0	0	0	0
Plate 22	G12	0	0	0	0	0	0
Plate 23	G8	0	0	0	0	0	0
Plate 22	H1	0	0	0	0	0	0
Plate 21	H6	0	0	0	0	0	0
Plate 22	H6	0	0	0	0	0	0
Plate 21	H7	0	0	0	0	0	0
Plate 21	H12	0	0	0	0	0	0
Plate 22	H12	0	0	0	0	0	0
Plate 24	H1	0	0	0	0	0	0
Plate 24	H4	0	0	0	0	0	0
Plate 24	H6	0	0	0	0	0	0
Plate 24	H9	0	0	0	0	0	0
Plate 23	H12	0	0	0	0	0	0
Plate 24	H12	0	0	0	0	0	0

## Sheet: Plate 7
Plate #	position	1	2	3	4	average	stdev	ttest
Plate 25	H2	1.20564	1.57947	1.13472	1.48414	1.35099	0.214344	0.0863506
Plate 25	C1	0.79436	0.420531	0.86528	0.515865	0.649009	0.214344	0.0863506				BY+TDP-43-YFP
Plate 26	H2	0.582116	0.984508	0.352115	1.10159	0.755081	0.348808	0.320791				bre5+TDP-43-YFP
Plate 26	C2											BY+TDP-43-GFP (2μ)
Plate 27	H2	4.47537	2.10142	0.938684	2.37175	2.4718	1.47331	0.138029				BY+empty vector
Plate 27	C3	3.79701	3.99185	0.858724	2.50023	2.78696	1.44595	0.087278
Plate 28	H2	0.0735647	0.54185	0.10552	0.41278	0.283429	0.230368	0.00370875
Plate 28	C4	0.09588	0.91553	0.0697136	0.411749	0.373218	0.393539	0.0412718
Plate 27	C8	0.224559	0.412711	0.210584	0.282795	0.282662	0.0921664	0.00170806
Plate 28	B1	6.69295	6.25893	5.20658	3.96285	5.53033	1.21715	0.003656
Plate 28	B2	4.92455	6.65346	4.61427	4.0396	5.05797	1.12507	0.00384752
Plate 27	F1	2.08148	1.58596	1.54092	1.70962	1.72949	0.245258	0.00401582
Plate 28	B10	2.70308	2.73702	2.00505	3.55601	2.75029	0.634292	0.00587165
Plate 25	G3	1.89708	1.98815	1.65582	2.66933	2.05259	0.434406	0.00731085
Plate 28	C8	0.176436	0.655984	0.137182	0.572901	0.385626	0.266865	0.0133629
Plate 27	H1	0.215236	0.829953	0.163455	0.345466	0.388528	0.304083	0.0202671
Plate 28	D8	7.22438	4.58405	2.46953	6.60681	5.22119	2.15332	0.0282415
Plate 25	A2	6.449	5.87266	3.77989	2.37769	4.61981	1.88398	0.0294289
Plate 26	D2	0.206162	0.912727	0.183266	0.404168	0.426581	0.338933	0.0366938
Plate 28	C9	0.349548	0.823904	0.217856	0.627348	0.504664	0.272816	0.0372032
Plate 26	B9	0.400571	0.886663	0.320135	0.509756	0.529281	0.250607	0.0381749
Plate 28	H1	0.410357	0.481155	0.202419	0.898144	0.498019	0.291804	0.041266
Plate 25	A8	0.430124		0.423787	0.807295	0.553735	0.219612	0.0554256
Plate 27	H7	2.09935	1.95284	1.15895	3.0215	2.05816	0.763633	0.0620134
Plate 27	D11	0.408648	0.986327	0.388115	0.466653	0.562436	0.284544	0.0643242
Plate 25	H11	4.28396	5.59155	2.88776	1.39247	3.53894	1.80736	0.0653569
Plate 26	F1	1.45108	1.77323	1.04589	1.99481	1.56625	0.41253	0.0663353
Plate 27	H8	1.41107	2.02391	1.07202	2.04625	1.63831	0.478685	0.0689258
Plate 28	C7	0.136543	1.06288	0.113007	0.316112	0.407135	0.446474	0.0711359
Plate 27	G1	0.368089	0.662952	0.543219	0.906461	0.62018	0.226023	0.0712857
Plate 27	B1	1.87991	0.926288	1.74978	1.69805	1.56351	0.431648	0.0757581
Plate 26	E12	2.13629	1.71536	1.15517	1.2101	1.55423	0.462755	0.0943366
Plate 28	D1	1.95475	1.57595	0.896631	1.78792	1.55381	0.464734	0.0954969
Plate 25	D5	6.40032	7.01821	1.56936	2.2137	4.3004	2.8053	0.0992956
Plate 27	H5	2.53713	1.52813	1.07785	3.13813	2.07031	0.937566	0.102281
Plate 25	G2	1.58695	1.77006	0.867553	1.58819	1.45319	0.399788	0.116285
Plate 27	G12	0.261925	0.950809	0.457893	0.812544	0.620793	0.316755	0.120264
Plate 27	B3	1.35704	1.71162	1.10034	1.20052	1.34238	0.267869	0.122533
Plate 28	B7	2.32782	2.05481	1.08486	1.15994	1.65686	0.627872	0.12516
Plate 28	F2	0.270603	0.843797	0.163993	0.962588	0.560245	0.401327	0.126463
Plate 27	F3	2.74095	1.54885	1.09366	1.49414	1.7194	0.710624	0.133677
Plate 28	E2	3.48921	3.91513	0.87883	1.61522	2.4746	1.45941	0.134882
Plate 25	G5	0.225493	0.840352	0.207799	0.994907	0.567138	0.409666	0.136727
Plate 27	E5	2.48464	5.09718	0.891631	2.34155	2.70375	1.75038	0.145663
Plate 27	B2	0.472932	1.0925	0.511901	0.657114	0.683612	0.28388	0.160871
Plate 27	H3	1.78253	1.40169	0.81285	1.70534	1.4256	0.440336	0.162229
Plate 25	F11	3.08456	3.34745	0.968567		2.46686	1.3042	0.186685
Plate 27	F4	1.77868	1.97396	0.762995	1.443	1.48966	0.531757	0.169674
Plate 28	E7	3.13417	6.77913	1.43024	1.58929	3.23321	2.48573	0.169828
Plate 27	D9	0.527086	0.961294	0.474148	0.897915	0.715111	0.24996	0.177028
Plate 25	B1	0.5024	0.88354	0.782949	0.839447	0.752084	0.171472	0.182394
Plate 28	C6	0.742275	1.06193	0.287668	0.629731	0.680401	0.319478	0.183034
Plate 27	D8	0.427191	1.06077	0.396167	0.830155	0.678571	0.32249	0.183066
Plate 25	C2	1.06085	1.6911	1.13206	1.26738	1.28785	0.282148	0.196481
Plate 25	A7	0.446586	1.17277	0.526819	0.612564	0.689685	0.329111	0.202107
Plate 27	B4	3.25491	4.24663	0.656944	1.24331	2.35045	1.68397	0.20702
Plate 27	G2	0.851132	1.23482	1.53767	1.76272	1.34658	0.394819	0.207835
Plate 27	D1	0.927879	1.03794	0.353259	0.452773	0.692962	0.340236	0.21512
Plate 26	C6	3.88226	4.20811	0.612152	1.08637	2.44722	1.86006	0.217614
Plate 25	B4	0.751393	1.17877	0.398942	0.436426	0.691381	0.361325	0.229605
Plate 25	F12	0.846084	0.930023	0.4824	0.823981	0.770622	0.197503	0.23052
Plate 28	E3	0.794152	1.00434	0.546332	0.757986	0.775703	0.187565	0.233759
Plate 28	E4	0.193726	1.37591	0.406345	0.449313	0.606323	0.525083	0.2492
Plate 26	C8	0.703394	0.979476	0.479655	0.918894	0.770355	0.227146	0.250917
Plate 27	F6	2.04215	2.11533	0.59715	1.30281	1.51436	0.71315	0.252793
Plate 27	B6	0.392716	1.41569	0.292094	0.279343	0.59496	0.549495	0.253677
Plate 25	D9	3.06536	2.17938	1.09409	0.696892	1.75893	1.07292	0.254589
Plate 25	H10	0.542419	0.687098	0.386461	1.22364	0.709903	0.363825	0.258006
Plate 26	D1	1.07315	1.27083	1.05994	1.41777	1.20542	0.171302	0.262349
Plate 26	E1	0.862971	1.11423	0.469849	0.56482	0.752968	0.293354	0.270839
Plate 28	B9	2.25509	3.43029	0.849336	0.832091	1.8417	1.25148	0.273374
Plate 28	A3	0.942561	1.69053	0.895476		1.17619	0.446055	0.59073
Plate 27	G7	0.598332	1.21564	0.447919	0.70195	0.74096	0.333195	0.282665
Plate 26	F2	1.98059	1.57934	0.672471	1.27697	1.37734	0.55125	0.284516
Plate 25	B5	0.734459	1.00214	0.907055	0.564807	0.802115	0.193145	0.293457
Plate 25	E6	0.78446	1.15736	0.422219	0.675478	0.759879	0.30536	0.293488
Plate 26	F3	1.1164	1.72356	0.763196	1.62632	1.30737	0.450015	0.300728
Plate 28	A5	2.11839	1.87059	1.03454	0.691905	1.42886	0.675569	0.307201
Plate 27	F5	1.22324	1.78503	0.725614	1.43761	1.29287	0.443396	0.316934
Plate 25	B7	0.381659	1.17803	0.708019	0.786208	0.763478	0.327225	0.31857
Plate 28	A2	9.43261	1.55576	1.00627	1.52375	3.3796	4.04319	0.324326
Plate 27	H10	0.571222	0.416018	0.554271	1.35568	0.724297	0.426621	0.330727
Plate 26	A6	2.87801	2.7421	0.512354	0.776298	1.72719	1.25624	0.334345
Plate 25	A1	0.905801	0.825026	0.798942	0.842937	0.843177	0.04549	0.334457
Plate 27	G3	1.18457	1.4484	0.740607	1.62002	1.2484	0.382986	0.342552
Plate 26	B11	1.26452	1.53707		1.0373	1.27963	0.250231	0.224551
Plate 28	E10	0.621353	1.27954	0.375531	0.753494	0.757481	0.381655	0.352257
Plate 27	D4	1.89233	1.51335	0.74622	1.04426	1.29904	0.506111	0.354322
Plate 25	D11	0.0231539	16.1121	0.414555	3.83941	5.0973	7.54062	0.356771
Plate 28	G6	1.20895	1.45004	0.59491		1.08464	0.440914	0.790655
Plate 28	D7	1.82482	2.64533	0.533334	1.02677	1.50757	0.926544	0.361404
Plate 27	C1	0.953383	0.543635	0.919945	0.904411	0.830343	0.192228	0.363553
Plate 27	A6	0.898391	1.04852	0.446027	0.854011	0.811737	0.257621	0.365182
Plate 27	E3	1.42406	1.53284	0.717229	1.23351	1.22691	0.361608	0.365883
Plate 27	A2		1.36259	1.13073	1.10927	1.20086	0.14047	0.269203
Plate 25	B2		2.37269	1.8238	1.36641	1.8543	0.503832	0.0759641
Plate 27	A4	1.11874	1.60453	0.61747	13.664	4.25119	6.28814	0.377312
Plate 27	B12	0.672703	1.37512		1.26217	1.10333	0.377187	0.715526
Plate 26	C11	1.10031	1.30444		0.941558	1.11544	0.181913	0.545235
Plate 27	B11	0.672393	1.40074	0.37145	0.526688	0.742818	0.455502	0.383887
Plate 26	A8	0.783281		0.824384	0.825676	0.811114	0.0241125	0.249705
Plate 25	D6	1.2802	1.84868	0.717856	1.18636	1.25828	0.464144	0.388463
Plate 27	F7	1.30181	1.70182	0.600109	1.43755	1.26032	0.470438	0.389633
Plate 25	H9	0.869231	18.5635	0.844289	1.28871	5.39142	8.78372	0.39113
Plate 25	C12	0.668438	1.35025		0.963845	0.994178	0.341918	0.982263
Plate 27	G5	0.99072		0.737055	1.14988	0.959219	0.208209	0.837522
Plate 26	H8	0.979762	20.1315	0.788606	1.04855	5.73712	9.59692	0.396396
Plate 26	H6	0.920079	1.26822	0.65707		0.948455	0.306559	0.832756
Plate 25	H5	0.703805		0.667087	1.25379	0.874895	0.328648	0.62821
Plate 27	F10	0.544168	1.35672	0.611013	0.614365	0.781567	0.384798	0.401706
Plate 26	B1		0.973712	0.558671	0.767676	0.766686	0.207522	0.2601
Plate 28	C5	0.794549	1.2012	0.632242	0.681451	0.827361	0.258325	0.405203
Plate 25	E1	0.589698	1.12764	0.590647	0.985023	0.823252	0.275363	0.408143
Plate 26	G1	1.34803	1.25249	0.774652	1.32433	1.17487	0.269888	0.408576
Plate 26	H5	0.123044	1.51364	0.405703	0.738349	0.695183	0.600797	0.409401
Plate 26	E4	0.8595		0.288793	0.935703	0.694665	0.353555	0.289177
Plate 27	C12	0.405984	1.05719		1.04708	0.836752	0.37309	0.566705
Plate 25	F3	0.791669		0.752869	1.04945	0.864661	0.1612	0.463402
Plate 27	C2	0.290088	1.20041	0.727579	0.942199	0.790068	0.385317	0.419727
Plate 27	E4	1.75383	1.63781	0.607978	1.07085	1.26762	0.53144	0.420639
Plate 26	F11	1.16695	1.2657	0.678995		1.03721	0.314131	0.88057
Plate 25	C10	0.715854	1.2004	0.587767	0.834323	0.834586	0.263841	0.428727
Plate 28	D5	0.380916	1.20805	0.300975	1.15258	0.760631	0.486237	0.43772
Plate 25	E12	1.52138	2.533	0.437979	1.11346	1.40146	0.876738	0.43852
Plate 28	F3	0.552451	1.1488	0.397153	1.10923	0.801908	0.383334	0.443646
Plate 25	C7	0.821081	1.24093	0.590845	0.693811	0.836667	0.285488	0.451235
Plate 25	E3	0.756045	1.32782	0.590947	0.595226	0.817509	0.348776	0.452477
Plate 28	E8	1.73017	2.29112		1.04075	1.68735	0.626284	0.186563
Plate 27	D12	0.434401	1.14366	0.743703	1.00381	0.831395	0.312268	0.458304
Plate 27	A3	1.01881	1.88613	0.95006	0.999981	1.21374	0.449192	0.459986
Plate 25	G4	1.06928	1.50106	0.863438	1.18498	1.15469	0.266466	0.460283
Plate 25	C9	1.07877	1.09212	0.528262	0.661161	0.840076	0.288522	0.462772
Plate 25	B12	0.379903	0.87853		1.28101	0.846482	0.451409	0.640721
Plate 25	B6	0.933878	1.20207	0.513207	0.713384	0.840636	0.295936	0.469997
Plate 28	C11	0.289309	0.981793		0.762261	0.677787	0.353886	0.267088
Plate 27	E11	0.458505	1.11614	0.228432	9.85211	2.91379	4.64081	0.47035
Plate 26	B7	1.05479	1.09709	0.777952	0.432676	0.840628	0.306591	0.478144
Plate 26	B3	1.41882	2.21989	0.89269	0.632624	1.29101	0.700306	0.486123
Plate 26	F7	0.879649	1.19636	0.336631	0.905784	0.829606	0.358627	0.489294
Plate 27	D3	1.85684	1.63171	0.620193	0.874354	1.24577	0.592073	0.494956
Plate 25	F2	1.78487	1.57848	0.520083	1.04848	1.23298	0.567513	0.502108
Plate 26	B2	0.584993	6.51085	0.42794	0.877854	2.10041	2.9462	0.510284
Plate 25	D4	1.35583	1.99011	0.752229	0.816523	1.22867	0.575274	0.514246
Plate 27	H11	0.308454	0.843203	0.487909	1.50892	0.787121	0.530027	0.515662
Plate 28	F6	0.897394	2.02143	0.839807	1.10822	1.21671	0.548745	0.51994
Plate 25	F10	0.8102	1.28844	0.367382	0.884469	0.837622	0.377407	0.522788
Plate 28	H5	0.828221	1.08613	0.492609	1.05983	0.866697	0.274998	0.52897
Plate 25	A11	1.02282	1.44329	0.818831	1.24043	1.13134	0.269971	0.531381
Plate 25	G10	0.79226	1.13963	0.518098	1.0223	0.868073	0.274324	0.532664
Plate 28	G11	0.749021	1.03373	1.11712	1.79383	1.17342	0.442609	0.541166
Plate 26	F5	0.627588	1.26127	0.630772	0.939946	0.864893	0.302143	0.542748
Plate 27	A11	0.883739	1.5455	0.927955	1.18445	1.13541	0.30384	0.54305
Plate 25	H7	0.822446	1.25086	0.495433		0.856246	0.378846	0.616181
Plate 27	E9	0.76687	1.22186	0.566948	0.940607	0.87407	0.277607	0.5533
Plate 28	B5	1.40605	1.43292	0.710418	1.00273	1.13803	0.346388	0.564943
Plate 28	A9	0.957717	1.45828	0.457904	0.42442	0.824579	0.48781	0.565179
Plate 25	C8	1.56593	1.54703	0.743468	0.799921	1.16409	0.453747	0.569451
Plate 25	B8	1.16732	1.59362	0.929667	0.841319	1.13298	0.336536	0.572421
Plate 26	C3	1.15177	1.385	0.834127	1.06701	1.10948	0.22754	0.574142
Plate 25	F9	0.736949	1.25507	0.570213	0.951857	0.878523	0.295672	0.579122
Plate 28	C1	0.838984	1.27282	1.07966	1.21136	1.10071	0.192188	0.584449
Plate 25	E9	0.789532	1.14528	0.727687	0.940096	0.900649	0.185889	0.585983
Plate 25	E5	0.616706	1.41173	0.436782	0.940287	0.851376	0.427731	0.58992
Plate 25	A9	0.488442	1.36832	0.938709	0.655177	0.862662	0.384952	0.591967
Plate 28	E6	0.917045	1.19408	0.598269	0.861972	0.892842	0.244307	0.592445
Plate 25	A6	0.804497	1.22542	0.661631	0.884792	0.894086	0.239397	0.593684
Plate 27	F12	1.01073	1.3655	0.724381	1.3805	1.12028	0.314423	0.594957
Plate 28	F5	0.922318	1.45664	0.895149	1.16081	1.10873	0.260847	0.597412
Plate 27	H9	0.71395	1.03285	0.7768	1.09369	0.904323	0.18698	0.60029
Plate 25	G9	0.802287	1.34719	0.506216	0.843833	0.874881	0.348914	0.602728
Plate 27	D2	1.1962	1.43548	0.718709	1.08758	1.10949	0.298316	0.618111
Plate 27	B8	0.85056	1.17093	0.754775	0.872665	0.912233	0.179896	0.626853
Plate 25	C4	0.822801	1.24165	0.552276	0.966278	0.895753	0.287472	0.628374
Plate 26	A4	1.11225	1.24495	0.495829	0.697563	0.887649	0.350127	0.640313
Plate 27	E12	0.543061	1.18219	0.688616	1.16257	0.894109	0.326865	0.646258
Plate 25	B11	0.999434	1.96382	0.624564	1.02748	1.15382	0.570381	0.654347
Plate 27	A5	0.568483	1.59718	0.701585	0.588108	0.86384	0.492403	0.655475
Plate 26	A9	0.551019	1.46859	0.483307	0.988592	0.872876	0.45593	0.658624
Plate 28	F4	1.12958	1.46541	0.688696	1.11279	1.09912	0.318186	0.662447
Plate 26	D10	1.41121	1.28224	0.760215	0.929674	1.09583	0.302466	0.6643
Plate 27	A12	0.650856	1.7392	0.592089	1.64021	1.15559	0.618531	0.671923
Plate 26	A7	1.14062	1.46124	0.842636	0.909634	1.08853	0.279339	0.676176
Plate 25	E7	1.14354	1.29063	0.422822	0.709044	0.891508	0.398236	0.677597
Plate 25	D7	0.796571	1.53429	0.466642	0.726641	0.881036	0.458052	0.679962
Plate 27	D5	1.24049	1.49049	0.453868	1.26334	1.11205	0.453066	0.695052
Plate 25	H6	0.644259	1.18154	0.507611	1.27001	0.900854	0.381025	0.695313
Plate 25	H8	0.640435		0.459995	1.16467	0.755032	0.366046	0.395528
Plate 25	E8	0.978468	1.0265	0.8288	0.926305	0.940017	0.0846846	0.710454
Plate 25	G8	0.66718	1.35669	0.715854	0.927611	0.916833	0.314275	0.711769
Plate 25	B9	1.32144	1.29065	0.718876	0.983933	1.07872	0.284194	0.712343
Plate 27	G10	0.605395	1.36632	0.582427	2.04249	1.14916	0.698108	0.713963
Plate 27	A7	0.889546	1.21364	0.577794		0.89366	0.317943	0.672793
Plate 26	F6	1.11358	1.30553	0.611619	1.29721	1.08198	0.32585	0.721105
Plate 26	H3	0.990064	1.30436	0.595771	1.47107	1.09032	0.385319	0.722943
Plate 27	B5	0.482821	1.56316	0.839269	0.708355	0.898402	0.466987	0.727807
Plate 26	H9	1.11359		0.671551	1.12641	0.970517	0.258992	0.893694
Plate 27	E10	1.31221	1.7315	0.578935		1.20755	0.583367	0.614866
Plate 25	B10	1.14498	1.43735	0.760348	0.94542	1.07202	0.2898	0.738169
Plate 26	D9	0.839356	1.30018	0.721536	0.871441	0.933128	0.253046	0.740834
Plate 25	F8	0.86176	1.22241	0.692708	0.976021	0.938224	0.222347	0.747742
Plate 25	E10	1.00534	1.35065	0.441049	0.892521	0.922389	0.375442	0.756371
Plate 25	G6	0.924834	1.40179	0.697002	1.25646	1.07002	0.318879	0.757332
Plate 26	A3	0.634813	1.03803	0.424889	1.53989	0.909405	0.491328	0.764919
Plate 26	A2	0.686876	1.38968	0.723549	0.933344	0.933363	0.32301	0.770269
Plate 25	F6	0.503104	1.31859	0.833032	1.06833	0.930765	0.347266	0.771213
Plate 28	C3	0.911125	1.48187	0.416954	0.873075	0.920755	0.436283	0.774914
Plate 27	B10	0.819801	1.4764	0.675887	0.754101	0.931548	0.367969	0.781469
Plate 26	A1	0.83708	1.24687	0.703461	1.00743	0.94871	0.234488	0.793316
Plate 25	H3	0.801335	1.15255	0.801046	1.47815	1.05827	0.325255	0.79908
Plate 27	C9	1.00584	1.34742	0.507571	0.900319	0.940288	0.345879	0.801356
Plate 28	E5	0.757288	1.7964	0.509048	1.26834	1.08277	0.571198	0.808309
Plate 28	B3	0.904426	1.31139	0.508873	1.0558	0.945121	0.335842	0.81391
Plate 25	A12	0.561146	1.65361	0.842426	1.21623	1.06835	0.473533	0.816174
Plate 25	C5	0.866871	1.53587	0.606701	0.750723	0.940042	0.411228	0.82128
Plate 25	F1	0.987709	1.17375	0.656543	1.37148	1.04737	0.30404	0.829859
Plate 27	C5	0.736936	1.52798	0.676717	0.836712	0.944585	0.394484	0.829901
Plate 26	C7	1.00356	1.15705	0.714103	0.974794	0.962376	0.183837	0.835019
Plate 25	G7	0.657499	1.36873	0.603805	1.16263	0.948166	0.376802	0.835893
Plate 25	A5	0.734444	1.21295	1.09029	0.804508	0.960548	0.228044	0.838486
Plate 25	C3	1.06038	1.34783	0.635626	1.12757	1.04285	0.297955	0.844203
Plate 26	C5	0.878791	1.60491	0.618802	0.686562	0.947265	0.452046	0.85257
Plate 26	C4	1.22424	1.47424	0.486219	1.01244	1.04928	0.420158	0.854749
Plate 27	C4	0.951781	1.33342	0.501774	1.04751	0.958622	0.345027	0.861231
Plate 26	C1	0.936395	1.14028	1.12337	0.914836	1.02872	0.119579	0.862885
Plate 27	G6	0.982336	1.02586	0.595558	1.2572	0.965237	0.274392	0.868047
Plate 26	B5	1.20672	1.65263	0.562258	0.772311	1.04848	0.483983	0.870996
Plate 27	D10	1.08944	1.22018	0.440836	1.09634	0.961701	0.352402	0.873068
Plate 25	A10	1.0023	1.57172	0.338606	1.28736	1.05	0.528169	0.875677
Plate 27	G8	0.777797	1.63553	0.712106	0.699298	0.956183	0.454203	0.877649
Plate 25	F4	0.816923	1.42153	0.534383	1.39686	1.04242	0.439053	0.878561
Plate 27	H4	0.871796	1.20988	0.617667	1.1785	0.969461	0.27976	0.884999
Plate 26	F8	0.888436	1.25527	0.603724	1.1336	0.970258	0.288072	0.889572
Plate 26	H4	0.93215	1.13379	0.499243	1.58351	1.03717	0.450267	0.895391
Plate 28	F1	0.389818	1.21066	0.668269	1.9387	1.05186	0.682435	0.895757
Plate 26	C10	1.04251	1.39389	0.744137	0.927044	1.0269	0.273772	0.897578
Plate 27	E1	0.987498	1.90283	0.68654	0.601634	1.04463	0.595607	0.899213
Plate 25	D2	0.898729	1.21111	0.867079	0.938097	0.978754	0.157605	0.902817
Plate 26	F10	1.17574	1.40454	0.678105	0.851498	1.02747	0.32516	0.904313
Plate 27	E2	1.21402	1.30981	0.797883	0.572156	0.973469	0.347792	0.911128
Plate 28	F11	1.01189	1.5918	0.687399	0.582348	0.968357	0.45406	0.911408
Plate 27	G11	0.69392	1.1974	0.684692	1.32245	0.974614	0.333399	0.912794
Plate 25	F7	0.863885	1.69649	0.549303	1.01214	1.03045	0.484144	0.918707
Plate 27	A10	0.541181	1.59839	0.876525	1.09521	1.02783	0.443396	0.920683
Plate 27	H6	0.983156	1.25108	0.685228	1.15515	1.01865	0.248386	0.925704
Plate 25	G11	0.800959	1.20196	0.635064	1.27974	0.979432	0.310992	0.926471
Plate 25	E4	1.15428	1.27797	0.515622	0.967101	0.978742	0.334147	0.927015
Plate 27	E8	1.13692	1.35672	0.556609	1.02396	1.01855	0.337535	0.936657
Plate 26	F12	0.821296	1.46816	0.740244	1.04061	1.01758	0.326084	0.93877
Plate 27	D6	0.971288	1.30271	0.541713	1.1162	0.982979	0.32395	0.940481
Plate 26	B10	1.00449	1.3127	0.718958	0.904433	0.985147	0.248353	0.940801
Plate 25	A4	0.893956	1.46272	0.723253		1.02664	0.387177	0.925961
Plate 28	G9	1.05371	1.21357	0.748502	1.03086	1.01166	0.193352	0.949207
Plate 27	F2	0.977925	1.33855	0.638593	1.09317	1.01206	0.290871	0.955297
Plate 25	B3	0.787643	1.44988	0.664771	1.04904	0.987835	0.347217	0.959127
Plate 27	C10	1.08288	1.45545	0.943301	0.466045	0.986918	0.40904	0.960464
Plate 26	A10	1.01996	1.44093	0.702876	0.878109	1.01047	0.314916	0.962787
Plate 25	D3	1.18981	1.32312	0.479711	1.0515	1.01103	0.371168	0.964428
Plate 27	F11	0.625438	1.41467	0.771371	1.14569	0.989292	0.358369	0.96471
Plate 26	D3	1.05476	1.38524	0.681945	0.844038	0.991498	0.303648	0.96917
Plate 25	C11	1.1127	1.52344	0.579586	0.819323	1.00876	0.40652	0.973398
Plate 27	C11	0.862579	1.40752	0.578289	1.1197	0.99202	0.354433	0.973515
Plate 25	A3	1.10015	1.3124	0.822516	0.746265	0.995333	0.260396	0.981759
Plate 27	A8	1.03184	1.27706	0.890127	0.78668	0.996427	0.212371	0.98488
Plate 25	H4	0.61299	1.25506	0.672166	1.44116	0.995345	0.415069	0.986067
Plate 26	A5	0	0	0	0	0	0
Plate 26	A11	0	0	0	0	0	0
Plate 26	A12	0	0	0	0	0	0
Plate 27	A1	0	0	0	0	0	0
Plate 28	A1	0	0	0	0	0	0
Plate 28	A4	0	0	0	0	0	0
Plate 28	A6	0	0	0	0	0	0
Plate 28	A7	0	0	0	0	0	0
Plate 28	A8	0	0	0	0	0	0
Plate 27	A9	0	0	0	0	0	0
Plate 28	A10	0	0	0	0	0	0
Plate 28	A11	0	0	0	0	0	0
Plate 28	A12	0	0	0	0	0	0
Plate 26	B4	0	0	0	0	0	0
Plate 26	B6	0	0	0	0	0	0
Plate 26	B8	0	0	0	0	0	0
Plate 26	B12	0	0	0	0	0	0
Plate 28	B4	0	0	0	0	0	0
Plate 28	B6	0	0	0	0	0	0
Plate 27	B7	0	0	0	0	0	0
Plate 28	B8	0	0	0	0	0	0
Plate 27	B9	0	0	0	0	0	0
Plate 28	B11	0	0	0	0	0	0
Plate 28	B12	0	0	0	0	0	0
Plate 25	C6	0	0	0	0	0	0
Plate 26	C9	0	0	0	0	0	0
Plate 26	C12	0	0	0	0	0	0
Plate 28	C2	0	0	0	0	0	0
Plate 27	C6	0	0	0	0	0	0
Plate 27	C7	0	0	0	0	0	0
Plate 28	C10	0	0	0	0	0	0
Plate 28	C12	0	0	0	0	0	0
Plate 25	D1	0	0	0	0	0	0
Plate 26	D4	0	0	0	0	0	0
Plate 26	D5	0	0	0	0	0	0
Plate 26	D6	0	0	0	0	0	0
Plate 26	D7	0	0	0	0	0	0
Plate 25	D8	0	0	0	0	0	0
Plate 26	D8	0	0	0	0	0	0
Plate 25	D10	0	0	0	0	0	0
Plate 26	D11	0	0	0	0	0	0
Plate 25	D12	0	0	0	0	0	0
Plate 26	D12	0	0	0	0	0	0
Plate 28	D2	0	0	0	0	0	0
Plate 28	D3	0	0	0	0	0	0
Plate 28	D4	0	0	0	0	0	0
Plate 28	D6	0	0	0	0	0	0
Plate 27	D7	0	0	0	0	0	0
Plate 28	D9	0	0	0	0	0	0
Plate 28	D10	0	0	0	0	0	0
Plate 28	D11	0	0	0	0	0	0
Plate 28	D12	0	0	0	0	0	0
Plate 25	E2	0	0	0	0	0	0
Plate 26	E2	0	0	0	0	0	0
Plate 26	E3	0	0	0	0	0	0
Plate 26	E5	0	0	0	0	0	0
Plate 26	E6	0	0	0	0	0	0
Plate 26	E7	0	0	0	0	0	0
Plate 26	E8	0	0	0	0	0	0
Plate 26	E9	0	0	0	0	0	0
Plate 26	E10	0	0	0	0	0	0
Plate 25	E11	0	0	0	0	0	0
Plate 26	E11	0	0	0	0	0	0
Plate 28	E1	0	0	0	0	0	0
Plate 27	E6	0	0	0	0	0	0
Plate 27	E7	0	0	0	0	0	0
Plate 28	E9	0	0	0	0	0	0
Plate 28	E11	0	0	0	0	0	0
Plate 28	E12	0	0	0	0	0	0
Plate 26	F4	0	0	0	0	0	0
Plate 25	F5	0	0	0	0	0	0
Plate 26	F9	0	0	0	0	0	0
Plate 28	F7	0	0	0	0	0	0
Plate 27	F8	0	0	0	0	0	0
Plate 28	F8	0	0	0	0	0	0
Plate 27	F9	0	0	0	0	0	0
Plate 28	F9	0	0	0	0	0	0
Plate 28	F10	0	0	0	0	0	0
Plate 28	F12	0	0	0	0	0	0
Plate 25	G1	0	0	0	0	0	0
Plate 26	G2	0	0	0	0	0	0
Plate 26	G3	0	0	0	0	0	0
Plate 26	G4	0	0	0	0	0	0
Plate 26	G5	0	0	0	0	0	0
Plate 26	G6	0	0	0	0	0	0
Plate 26	G7	0	0	0	0	0	0
Plate 26	G8	0	0	0	0	0	0
Plate 26	G9	0	0	0	0	0	0
Plate 26	G10	0	0	0	0	0	0
Plate 26	G11	0	0	0	0	0	0
Plate 25	G12	0	0	0	0	0	0
Plate 26	G12	0	0	0	0	0	0
Plate 28	G1	0	0	0	0	0	0
Plate 28	G2	0	0	0	0	0	0
Plate 28	G3	0	0	0	0	0	0
Plate 27	G4	0	0	0	0	0	0
Plate 28	G4	0	0	0	0	0	0
Plate 28	G5	0	0	0	0	0	0
Plate 28	G7	0	0	0	0	0	0
Plate 28	G8	0	0	0	0	0	0
Plate 27	G9	0	0	0	0	0	0
Plate 28	G10	0	0	0	0	0	0
Plate 28	G12	0	0	0	0	0	0
Plate 25	H1	0	0	0	0	0	0
Plate 26	H1	0	0	0	0	0	0
Plate 26	H7	0	0	0	0	0	0
Plate 26	H10	0	0	0	0	0	0
Plate 26	H11	0	0	0	0	0	0
Plate 25	H12	0	0	0	0	0	0
Plate 26	H12	0	0	0	0	0	0
Plate 28	H3	0	0	0	0	0	0
Plate 28	H4	0	0	0	0	0	0
Plate 28	H6	0	0	0	0	0	0
Plate 28	H7	0	0	0	0	0	0
Plate 28	H8	0	0	0	0	0	0
Plate 28	H9	0	0	0	0	0	0
Plate 28	H10	0	0	0	0	0	0
Plate 28	H11	0	0	0	0	0	0
Plate 27	H12	0	0	0	0	0	0
Plate 28	H12	0	0	0	0	0	0

## Sheet: Plate 8
Plate #	position	1	2	3	average	stdev	ttest
Plate 29	C5	1.05157	0.941953	0.989774	0.994431	0.0549555	0.89003
Plate 29	H2	0.948433	1.05805	1.01023	1.00557	0.0549555	0.89003			BY+TDP-43-YFP
Plate 30	C6	0.80621	0.429959	0.571758	0.602642	0.190017	0.0639756			bre5+TDP-43-YFP
Plate 30	H2									BY+TDP-43-GFP (2μ)
Plate 31	H2	2.37736	2.63105	1.81744	2.27528	0.416301	0.0329512			BY+empty vector
Plate 31	C7	0.805995	0.733378	0.900772	0.813382	0.0839412	0.0442915
Plate 32	H2	0.0675431	0.0531082	0.302798	0.14115	0.140178	0.00610961
Plate 32	C8	0.0697818	0.0694538	0.383622	0.174286	0.181291	0.0131707
Plate 30	H10	0.481355	0.454235	0.513438	0.483009	0.0296363	5.56198e-07
Plate 30	H5	0.670755	0.679462	0.644464	0.664893	0.0182202	2.03361e-06
Plate 31	B7	0.633105	0.661946	0.649739	0.648263	0.0144773	2.08745e-06
Plate 30	E10	0.662075	0.652432	0.687828	0.667445	0.018299	2.13335e-06
Plate 32	D2	0.561527	0.502674		0.532101	0.0416151	0.00500078
Plate 30	A7	0.675822	0.657065	0.700343	0.677743	0.0217028	2.8156e-06
Plate 30	G8	0.598388	0.529596	0.534986	0.554323	0.0382558	1.64376e-05
Plate 30	H9	0.444112	0.432867	0.516308	0.464429	0.0452792	3.85207e-05
Plate 30	H4	0.766387	0.70482	0.746522	0.739243	0.0314221	5.89443e-05
Plate 32	F5	0.578318	0.527755	0.616139	0.574071	0.0443447	8.69233e-05
Plate 30	D3	0.821827	0.752867	0.772492	0.782395	0.0355311	0.000372362
Plate 30	D8	0.827434	0.771149	0.751082	0.783221	0.0395816	0.000784817
Plate 30	H6	0.448485	0.549042	0.42671	0.474746	0.0652573	0.00082912
Plate 32	G5	0.696775	0.598922	0.682448	0.659382	0.0528473	0.000892535
Plate 31	G6	0.730204	0.813327	0.776941	0.77349	0.0416686	0.000906288
Plate 30	H7	0.362254	0.500281	0.438807	0.433781	0.0691508	0.0009392
Plate 31	F12	0.706763	0.624115	0.722036	0.684305	0.052682	0.00115782
Plate 31	C4	0.471907	0.536653	0.606479	0.538346	0.0673019	0.00149279
Plate 30	C7	0.679395	0.732479	0.620103	0.677326	0.0562165	0.00162817
Plate 29	C4	0.673019	0.570589	0.679947	0.641185	0.0612361	0.0019111
Plate 30	F9	0.537902	0.51206	0.642956	0.564306	0.0693278	0.00209877
Plate 30	C4	0.332654	0.171095	0.331681	0.278477	0.0929963	0.0021725
Plate 30	F3	0.578617	0.504112	0.64397	0.575567	0.0699789	0.00238516
Plate 30	G3	0.399512	0.460849	0.5619	0.474087	0.0819996	0.00284241
Plate 29	H10	0.732246	0.761564	0.646141	0.713317	0.0599949	0.00354096
Plate 31	C10	0.680594	0.532547	0.575109	0.596084	0.0762196	0.00419013
Plate 30	B9	0.871162	0.914442	0.911129	0.898911	0.0240881	0.00452416
Plate 30	F5	0.815029	0.7057	0.777422	0.76605	0.0555446	0.00461143
Plate 31	F4	0.678307	0.784076	0.6538	0.705394	0.0692334	0.00662926
Plate 32	B8	0.62673	0.452908	0.450393	0.51001	0.10109	0.00787063
Plate 31	F6	0.271748	0.451087	0.492739	0.405191	0.117427	0.00818384
Plate 32	G2	0.837399	0.837764	0.736537	0.8039	0.0583386	0.0104651
Plate 32	D1	0.614381	0.607076	0.759129	0.660195	0.0857569	0.0108237
Plate 32	D10	0.693044	0.61267	0.774112	0.693275	0.080721	0.0112443
Plate 30	C2	0.372895	0.178534	0.456798	0.336076	0.142739	0.0113356
Plate 32	E11	1.981	1.65164	1.93576	1.85613	0.178536	0.011757
Plate 29	E12	0.589495	0.442466	0.334535	0.455499	0.127979	0.0129407
Plate 31	H6	0.444646	0.63703	0.642692	0.574789	0.112743	0.0156211
Plate 29	D12	0.465148		0.593168	0.529158	0.0905241	0.0633249
Plate 32	G1	0.767739	0.752283	0.8784	0.799474	0.0687877	0.0192616
Plate 30	H3	0.528866	0.514061	0.727412	0.590113	0.119135	0.0199076
Plate 29	E4	0.542892	0.383835	0.656822	0.52785	0.137114	0.0213436
Plate 31	G10	0.776337	0.883349	0.871162	0.843616	0.0585836	0.0213502
Plate 29	H1	0.911873	0.796651	0.852874	0.853799	0.0576164	0.0244918
Plate 31	B2	0.269442	0.479538	0.599593	0.449525	0.167109	0.0252046
Plate 29	D10	0.669644	0.831289	0.793093	0.764675	0.0844865	0.0258877
Plate 29	H6	0.395015	0.656523	0.619901	0.557147	0.141599	0.0265689
Plate 30	C9	0.469698	0.727788	0.496483	0.564656	0.14191	0.0276988
Plate 29	G9	0.647699	0.8338	0.684771	0.72209	0.0985032	0.0278698
Plate 31	B8	0.506513	0.453257	0.731846	0.563872	0.147887	0.030528
Plate 30	A9	0.722496	0.754313	0.880046	0.785618	0.0833097	0.0311051
Plate 32	B10	0.646333	0.701039	0.840872	0.729414	0.100326	0.0312397
Plate 32	E10	3.17793	2.23081	2.34364	2.58413	0.517332	0.03325
Plate 32	A7	0.696028	0.398491	0.376215	0.490245	0.178561	0.034353
Plate 29	A8	0.522771	0.684963	0.775227	0.660987	0.127924	0.036323
Plate 30	H1	0.910601	0.79569	0.770702	0.825664	0.0746107	0.0367379
Plate 29	B2	0.445008	0.397546	0.723544	0.522032	0.17612	0.0379223
Plate 30	E5	0.695076	0.327838	0.432774	0.485229	0.189155	0.038261
Plate 30	E7	0.783473	0.593713	0.792091	0.723092	0.112129	0.0401032
Plate 30	G1	0.65408	0.666722	0.856271	0.725691	0.113262	0.0419969
Plate 30	A8	0.794445	0.850139	0.65682	0.767135	0.0995114	0.0428261
Plate 32	B2	0.572896	0.63234	0.824465	0.676567	0.131487	0.0428749
Plate 30	F2	0.361002	0.504838	0.731031	0.53229	0.186536	0.0448872
Plate 31	B1	0.43964	0.308872	0.708454	0.485656	0.203727	0.0449231
Plate 32	E9	0.695494	0.347778	0.614815	0.552695	0.181991	0.0464818
Plate 32	H1	0.715558	0.443991	0.714317	0.624622	0.156432	0.0472755
Plate 30	G6	0.451906	0.670518	0.754499	0.625641	0.156208	0.0473821
Plate 30	B1	0.79341	0.832442	0.930924	0.852258	0.0708663	0.0474112
Plate 29	E7	0.358626	0.187511	0.66843	0.404856	0.24377	0.0490144
Plate 32	F9	0.818538	0.585729	0.764705	0.722991	0.121881	0.0493243
Plate 29	C10	0.547705	0.719406	0.812911	0.693341	0.134511	0.0504753
Plate 29	A6	0.610508	0.44693	0.78192	0.613119	0.16751	0.0517402
Plate 29	D7	0.828498	0.616576	0.798549	0.747874	0.11469	0.0518317
Plate 30	H12	0.487916	0.269413	0.707925	0.488418	0.219257	0.0528399
Plate 31	H11	0.519509	0.64501	0.819885	0.661468	0.150863	0.0536105
Plate 31	C1	0.687376	0.652301	0.875837	0.738505	0.12022	0.053798
Plate 30	C5	0.893963	0.756541	0.691614	0.780706	0.103316	0.053815
Plate 32	H3	0.583705	0.648406	0.851848	0.694653	0.139926	0.0557069
Plate 32	B7	0.568072	0.307748	0.727867	0.534562	0.212055	0.0591456
Plate 31	D7	0.576689	0.47543	0.815219	0.622446	0.174455	0.0591609
Plate 31	C12		0.55432	0.81709	0.685705	0.185806	0.24552
Plate 30	B4	0.343417	0.559128	0.754484	0.552343	0.205618	0.0598488
Plate 31	H8	0.39843	0.621168	0.772859	0.597486	0.188334	0.0612997
Plate 30	A1	0.560056	0.564145	0.845628	0.656609	0.163707	0.0621869
Plate 29	A5	0.458251	0.392559	0.789775	0.546861	0.212918	0.0627305
Plate 30	B7	0.95029	0.816913	0.848944	0.872049	0.0696259	0.0639094
Plate 31	H5	0.378699	0.632549	0.764281	0.591843	0.195988	0.0647315
Plate 29	C8	0.464991	0.786119	0.356809	0.535973	0.223284	0.0659179
Plate 29	H9	0.579392	0.277906	0.732784	0.530027	0.231422	0.0690383
Plate 32	D9	0.59755	0.417342	0.807409	0.607434	0.195221	0.06912
Plate 31	G12	0.387529	0.297135	0.773787	0.48615	0.253168	0.0696051
Plate 31	F5	0.720131	0.574281	0.868357	0.720923	0.14704	0.0740211
Plate 29	H5	0.568112	0.665623	0.875778	0.703171	0.157232	0.0756144
Plate 30	F4	0.363647	0.297939	0.78856	0.483382	0.266326	0.0758887
Plate 29	E2	0.847153	0.515795	0.468815	0.610588	0.206214	0.0781451
Plate 32	E1	0.675732	0.572262	0.881774	0.709922	0.157563	0.0793191
Plate 30	E1	0.576134	0.631583	0.884473	0.697397	0.164368	0.0798003
Plate 32	G9	0.841444	0.766039	0.536541	0.714674	0.158809	0.0831306
Plate 31	B3	0.59585	0.514041	0.890606	0.666832	0.198063	0.0960651
Plate 31	H10	0.318544	0.450611	0.842327	0.53716	0.272407	0.0963152
Plate 29	C12		0.380203	0.858427	0.619315	0.338156	0.355523
Plate 30	G5	0.891735	0.621297	0.808254	0.773762	0.138479	0.0973046
Plate 32	D12	0.668731	0.852766	0.895363	0.80562	0.120447	0.0973831
Plate 29	B6	0.51571	0.448295	0.878931	0.614312	0.231633	0.0989294
Plate 29	G11	0.464881	0.687098	0.868757	0.673579	0.202277	0.103589
Plate 29	D11	0.632893	0.750928	0.928613	0.770811	0.148859	0.109434
Plate 30	D11	0.94217	0.946898	0.832407	0.907158	0.0647798	0.110553
Plate 30	B3	1.31257	2.07747	2.56203	1.98402	0.629951	0.113318
Plate 30	A5	0.616785	0.766848	0.923421	0.769018	0.15333	0.114137
Plate 32	E2	0.841921	0.621751	0.894447	0.78604	0.144682	0.117219
Plate 29	G6	0.453939	0.526012	0.910107	0.63002	0.245225	0.117712
Plate 29	E8	0.639665	0.678818	0.951767	0.75675	0.170021	0.126045
Plate 30	C11	0.477328		0.920429	0.698879	0.31332	0.402364
Plate 30	G4	0.381719	0.392635	0.913867	0.56274	0.304134	0.128617
Plate 32	F7	0.915273	0.407245	0.562627	0.628382	0.260319	0.129501
Plate 31	B10	0.624023	0.561139	0.943509	0.709557	0.205033	0.129779
Plate 30	B6	0.828345	0.861837	0.519011	0.736398	0.189006	0.132593
Plate 32	F1	1.88332	1.81091	1.11317	1.60247	0.425283	0.132666
Plate 31	A5	0.939922	0.543225	0.511957	0.665035	0.238573	0.132673
Plate 30	D6	0.676822	0.414301	0.898364	0.663162	0.24232	0.134974
Plate 29	C6	0.830735	0.652057	0.936363	0.806385	0.143708	0.13777
Plate 30	B8	0.991499	0.885264	0.904024	0.926929	0.0567003	0.138107
Plate 31	H1	0.687745	0.78124	0.965301	0.811429	0.141219	0.13967
Plate 29	D8	0.639242	0.919288	0.853816	0.804115	0.146489	0.13977
Plate 30	A12	0.255982	0.23655	0.917406	0.469979	0.387604	0.140306
Plate 29	B8	2.21139	1.45794	1.3064	1.65858	0.484707	0.142152
Plate 32	F10	0.607271	0.531012	0.958772	0.699019	0.228162	0.146702
Plate 31	E6	1.97331	1.0934	2.06831	1.71168	0.537544	0.14828
Plate 29	G1	0.5465	0.641558	0.961101	0.716386	0.217194	0.148847
Plate 30	B5	0.942928	0.769854	0.575049	0.76261	0.184047	0.150684
Plate 31	A7	0.90943	0.553444	0.821673	0.761516	0.18546	0.151496
Plate 31	F1	0.589977	0.628113	0.971497	0.729862	0.210129	0.152441
Plate 29	A2	0.983322	0.706137	0.757797	0.815752	0.147401	0.156506
Plate 29	G8	0.39246	0.657	0.930099	0.659853	0.268831	0.157639
Plate 31	E1	0.487399	0.560388	0.973835	0.673874	0.262325	0.161964
Plate 29	D3	0.663879	0.513735	0.966891	0.714835	0.230836	0.162985
Plate 29	A4	0.470496	0.383635	0.97065	0.60826	0.316829	0.164017
Plate 29	G3	0.262815	0.558056	0.935848	0.585573	0.337359	0.165849
Plate 32	C7	0.890804	0.560183	0.873473	0.77482	0.186083	0.167023
Plate 31	G4	0.795613	0.888797	0.984191	0.889533	0.0942909	0.168476
Plate 31	G1	0.688693	0.834951	0.971641	0.831762	0.141501	0.169326
Plate 32	F8	0.977009	0.397888	0.512464	0.62912	0.306679	0.169637
Plate 29	E9	0.404636	0.56319	0.973869	0.647231	0.293775	0.171358
Plate 32	E8	3.91432	1.9488	1.62295	2.49536	1.23961	0.171764
Plate 29	B10	0.689172	0.985015	0.797476	0.823888	0.14968	0.172748
Plate 32	C9	1.53658	1.08416	1.20805	1.27626	0.233797	0.174732
Plate 32	F11	0.56845	0.378193	0.977262	0.641301	0.306107	0.178005
Plate 30	F6	0.362818	0.904624	0.754368	0.673937	0.279715	0.179134
Plate 30	G9	3.82741	6.09683	1.33593	3.75339	2.38131	0.183113
Plate 29	E5	0.93256	0.855956	0.989337	0.925951	0.0669357	0.183738
Plate 31	A4	0.487576	0.480533	1.00523	0.657781	0.300924	0.186168
Plate 29	C3	0.917986	0.455027	0.810059	0.727691	0.242221	0.188627
Plate 29	F9	0.641547	0.345516	0.965013	0.650692	0.30985	0.188689
Plate 31	G11	0.449007	0.544029	1.00477	0.665935	0.29726	0.189454
Plate 30	A3	0.648599	0.564143	1.0064	0.739713	0.234784	0.192469
Plate 29	H11	0.376012	0.743337	0.945356	0.688235	0.288644	0.200757
Plate 29	C7	0.440264	0.581146	1.01352	0.678309	0.298722	0.201725
Plate 30	F12	0.485463	0.35976	1.023	0.622742	0.352289	0.203754
Plate 30	A10	0.747733	0.300476	0.927621	0.65861	0.322932	0.207383
Plate 29	H8	0.426505	0.731969	0.977073	0.711849	0.275835	0.210537
Plate 31	A8	2.13258	2.40388	0.927619	1.82136	0.785801	0.211733
Plate 29	F1	0.489244	0.79957	0.963157	0.750657	0.240713	0.212647
Plate 32	D11	0.603464	0.763185	1.00689	0.791178	0.203162	0.214302
Plate 31	B4	0.935815	0.563063	0.88102	0.793299	0.201264	0.21451
Plate 32	A1	0.651533	0.980278	0.862734	0.831515	0.166581	0.218232
Plate 31	D3	0.69252	0.609885	1.02789	0.776765	0.22137	0.2206
Plate 30	H8	0.967066	0.708462	0.914631	0.863386	0.136706	0.220726
Plate 31	C8	0.936576	0.699321	0.945797	0.860565	0.139718	0.221317
Plate 29	H4	0.549478	0.756614	1.00947	0.771856	0.230377	0.226453
Plate 30	G10	0.997906	0.792215	0.909373	0.899831	0.103177	0.228258
Plate 30	F10	0.763146	0.529843	1.00875	0.767248	0.239482	0.232566
Plate 29	E3	0.83774	0.530376	0.972298	0.780138	0.226522	0.232808
Plate 29	F3	0.705196	0.761129	1.03114	0.832488	0.174295	0.234878
Plate 29	G10	0.432559	0.640025	1.03691	0.703164	0.307082	0.234963
Plate 29	F10	0.702097	0.390086	1.00996	0.700713	0.309938	0.235313
Plate 31	F3	3.18762	3.03981	0.725844	2.31776	1.38062	0.240051
Plate 29	G7	0.615147	0.77073	1.02662	0.804166	0.207765	0.242031
Plate 29	F12	0.570619	0.761364	1.02442	0.785468	0.227858	0.242722
Plate 31	C5	0.867045	1.01949	0.876409	0.92098	0.0854376	0.244582
Plate 31	B5	0.89506	0.6115	0.970537	0.825699	0.189301	0.249464
Plate 31	H3	0.48963	0.978402	0.836044	0.768025	0.251385	0.249656
Plate 29	B11	0.536372	0.795698	1.01489	0.782321	0.23954	0.254661
Plate 30	E6	0.680368	0.586466	1.05702	0.774618	0.249033	0.256138
Plate 32	A3	1.38116	0.939267	1.31556	1.21199	0.238456	0.26208
Plate 29	F5	0.720706	0.883055	1.01135	0.871703	0.145653	0.263568
Plate 30	E3	1.18729	1.0745	1.84415	1.36865	0.415642	0.263792
Plate 30	B12	0.45559	0.414492	1.10857	0.659551	0.389405	0.26862
Plate 29	C2	1.53816	0.982255	1.20063	1.24035	0.280072	0.274587
Plate 29	F11	0.718332	0.552859	1.06148	0.777557	0.259431	0.274746
Plate 30	A4	0.491598	0.501739	1.10699	0.700109	0.352406	0.277833
Plate 30	G7	2.28376	3.36824	0.731977	2.12799	1.32502	0.278248
Plate 32	B1	0.714921	0.665144	1.06743	0.815831	0.219306	0.281687
Plate 30	F8	0.691544	0.768867	1.05613	0.838848	0.192106	0.281742
Plate 29	H3	0.513648	0.881735	0.983852	0.793078	0.247322	0.283257
Plate 29	G12	0.723729	0.854342	1.03343	0.8705	0.155481	0.28369
Plate 32	A5	0.840866	0.490952	1.01066	0.780825	0.265003	0.287458
Plate 31	D6	0.66124	0.552117	1.08651	0.766622	0.282352	0.287776
Plate 32	E4	0.676308	0.631687	1.08354	0.79718	0.249	0.292796
Plate 32	B6	2.25822	1.75458	0.799059	1.60395	0.741149	0.293473
Plate 29	E1	0.606338	0.692458		0.649398	0.0608963	0.0386035
Plate 30	D10	1.20471	0.949241	1.1934	1.11578	0.144342	0.297201
Plate 29	C1	0.871198	0.624964	1.02169	0.839284	0.200279	0.297777
Plate 32	H6	0.539641	0.687513	1.08835	0.771835	0.283907	0.29781
Plate 31	H4	0.503481	0.983021	0.897832	0.794778	0.255841	0.298346
Plate 31	B6	0.885167	0.635929	1.01818	0.846425	0.194048	0.302755
Plate 29	E10	0.477722	0.770793	1.0615	0.770005	0.291891	0.304971
Plate 29	A10	0.500684	0.38238	1.14663	0.676565	0.411364	0.30604
Plate 29	F6	0.40551	0.775229	1.06074	0.747159	0.328514	0.313636
Plate 30	F1	0.549232	0.635117	1.11763	0.767326	0.306395	0.318499
Plate 31	F10	1.51549	1.07331	1.0192	1.20267	0.272259	0.325774
Plate 30	B2	1.14196	1.04678	2.0734	1.42071	0.567242	0.327494
Plate 31	C3	0.902885	0.563977	1.01641	0.827757	0.235386	0.332037
Plate 30	D12	1.04363	1.09094	1.8153	1.31663	0.432514	0.332245
Plate 29	A12	0.613552	0.70361	1.10928	0.808813	0.264077	0.336125
Plate 29	F4	0.653589	1.09267	0.758019	0.83476	0.22938	0.3379
Plate 29	B7	0.855876	0.645092	1.05606	0.852344	0.205509	0.33881
Plate 31	G5	0.98527	0.739667	0.977754	0.900897	0.13968	0.343529
Plate 30	A6	0.560223	0.539924	1.16043	0.753525	0.352533	0.34939
Plate 29	C9	0.320353	1.10993	0.753542	0.727942	0.395411	0.355477
Plate 29	A9	0.522603	0.34454	1.20174	0.689628	0.452351	0.356555
Plate 30	E8	0.616727	0.410893	1.17008	0.732565	0.392624	0.359289
Plate 32	A6	2.70243	1.30513	0.907769	1.63844	0.942615	0.361523
Plate 29	D2	0.515422	0.878812	1.05254	0.815591	0.274082	0.363888
Plate 30	C10	0.683631	0.914728	1.03916	0.879171	0.180409	0.365636
Plate 31	A12	0.590423	0.849779	1.07423	0.838145	0.242114	0.366328
Plate 29	D5	0.817905	0.406956	1.09503	0.773297	0.346199	0.374279
Plate 30	H11	0.655931	0.794312	1.10747	0.852572	0.23134	0.384749
Plate 29	D9	0.803167	0.903328	1.05308	0.919858	0.125773	0.385816
Plate 32	F12	0.87471	0.577868	1.07525	0.842609	0.25024	0.3898
Plate 31	A1	0.510632	0.748732	1.14113	0.800165	0.318381	0.390556
Plate 30	G12	0.685711	0.393019	1.17793	0.752221	0.396661	0.392383
Plate 30	A2	0.500716	0.704295	1.17491	0.793307	0.345799	0.409398
Plate 29	G5	0.591143	0.90394	1.06934	0.854806	0.242853	0.409454
Plate 31	E10	1.29214	0.824511	1.49893	1.20519	0.345515	0.411891
Plate 29	B12	0.93211	1.09522		1.01366	0.115334	0.895039
Plate 31	E5	0.822808	0.536763	1.12281	0.827459	0.293049	0.415286
Plate 31	E9	3.87295	0.852443	1.18182	1.96907	1.65701	0.417701
Plate 32	E5	1.11896	0.339302	0.858858	0.772373	0.396958	0.425391
Plate 31	B9	1.13656	0.590734	0.804116	0.843804	0.27507	0.429343
Plate 32	A9	0.71691	0.87029	1.09344	0.893547	0.189339	0.433676
Plate 31	F8	1.24536	0.520359	0.540308	0.768676	0.412942	0.434399
Plate 32	A2		0.630787	0.538961	0.584874	0.0649307	0.0361412
Plate 30	D7	0.89861	1.35554	1.12369	1.12595	0.228472	0.441018
Plate 31	A2		0.48462	0.746891	0.615756	0.185454	0.202371
Plate 29	D1	0.800596	0.919742	1.06658	0.928973	0.133233	0.455882
Plate 29	A11	0.479977	0.845077	1.14687	0.823973	0.333945	0.457935
Plate 30	D1	0.492428	1.27307	0.545204	0.770235	0.43627	0.458133
Plate 29	F2	1.03542	1.2618	0.952681	1.0833	0.160024	0.464175
Plate 30	B11	0.264312	0.430942		0.347627	0.117825	0.0668836
Plate 29	E6	0.699965	0.487891	1.22603	0.804629	0.380039	0.467456
Plate 31	C2	0.739681	0.631482	1.18219	0.851116	0.291774	0.470504
Plate 29	F8	0.552131	0.636909	1.24192	0.81032	0.376172	0.474847
Plate 31	D1	0.561374	0.858128	1.14155	0.853683	0.290112	0.474979
Plate 29	A3	0.755069	0.564954	1.19678	0.838936	0.324157	0.480565
Plate 30	F7	0.593919	0.781934	1.18569	0.853847	0.302368	0.491102
Plate 29	A1	0.721813	0.718694	1.17724	0.872584	0.263849	0.49163
Plate 31	F2	0.777769	1.01031	1.02088	0.93632	0.137411	0.509706
Plate 29	E11	0.782629	0.977849	1.05012	0.936865	0.138374	0.515533
Plate 32	F2	0.937727	1.10144	0.666737	0.901967	0.219546	0.521419
Plate 32	C1	0.625372	0.62235	1.26268	0.8368	0.368823	0.523954
Plate 30	G11	0.89412	2.54499	0.841884	1.427	0.968561	0.524953
Plate 29	B3	0.904551	0.706977	1.11771	0.909746	0.205416	0.527595
Plate 31	E7	0.589737	0.693168	1.25419	0.8457	0.357526	0.53316
Plate 29	G4	0.687433	1.05036	1.00543	0.914406	0.197844	0.533421
Plate 29	B1	1.15396	0.542392	0.929468	0.875274	0.309366	0.557945
Plate 30	A11	0.635859	0.770696	1.22453	0.87703	0.308407	0.561891
Plate 32	B9	2.13836	1.07452	0.679384	1.29742	0.754598	0.565387
Plate 30	C1	0.24957	0.417399	1.56171	0.742892	0.714062	0.596644
Plate 32	B3	1.54871	0.799091	1.03635	1.12805	0.383131	0.621673
Plate 30	C3	1.19646	1.00474	0.371839	0.85768	0.431533	0.625874
Plate 29	A7	0.651161	0.539148	1.37952	0.85661	0.456303	0.641175
Plate 30	D9	1.10312	1.01	0.683643	0.932255	0.220282	0.649104
Plate 32	A10	0.642244	0.755656	1.28643	0.894776	0.343888	0.649719
Plate 32	E3	1.30774	0.939311	0.943271	1.06344	0.211578	0.657001
Plate 31	A6	1.20806	0.760561	0.855136	0.941251	0.235849	0.709531
Plate 29	B5	1.35496	0.757639	1.10818	1.07359	0.300158	0.713217
Plate 31	G2	0.791843	1.29115	1.10185	1.06162	0.252074	0.714361
Plate 32	H11	2.25117	0.646137	0.723922	1.20708	0.905049	0.730256
Plate 31	C6	1.46592	0.540171	0.660438	0.888842	0.503366	0.739195
Plate 31	A10	1.328	0.729154	1.13966	1.0656	0.306213	0.746934
Plate 31	A3	1.21767	0.752824	1.19251	1.05434	0.26142	0.754306
Plate 31	D4	0.645355	1.47429	0.584437	0.901361	0.497105	0.764117
Plate 31	E11	1.22433	0.58046	1.01245	0.939079	0.328144	0.778871
Plate 30	D5	0.703443	1.16866	1.29179	1.05463	0.310306	0.789861
Plate 31	G3	1.16127	0.876801	1.03595	1.02467	0.142569	0.795707
Plate 32	A4	1.86002	0.676471	0.749923	1.09547	0.663134	0.826475
Plate 32	A8	0.989112	0.929129	1.0561	0.991447	0.0635182	0.8502
Plate 29	G2	0.818935	1.15111	0.976393	0.982146	0.166161	0.871041
Plate 29	H7	0.770849	1.45802	0.887013	1.03863	0.36782	0.872731
Plate 30	E4	1.39258	0.793053	0.905028	1.03022	0.318769	0.885028
Plate 29	D6	0.813048	0.763192	1.34956	0.975266	0.325103	0.907509
Plate 29	B9	1.33758	0.753419	0.849789	0.980262	0.313173	0.923295
Plate 29	B4	1.11908	0.78419	1.06825	0.990505	0.180472	0.936353
Plate 32	G11	1.29184	0.634995	1.02512	0.983985	0.330349	0.94091
Plate 32	G3	1.05575	0.88475	1.07306	1.00452	0.104082	0.948563
Plate 29	D4	0.597812	1.60914	0.729337	0.978763	0.549869	0.952802
Plate 30	B10	0.887151	0.979375	1.14641	1.00431	0.131419	0.96062
Plate 31	A9	0	0	0	0	0
Plate 31	A11	0	0	0	0	0
Plate 32	A11	0	0	0	0	0
Plate 32	A12	0	0	0	0	0
Plate 32	B4	0	0	0	0	0
Plate 32	B5	0	0	0	0	0
Plate 31	B11	0	0	0	0	0
Plate 32	B11	0	0	0	0	0
Plate 31	B12	0	0	0	0	0
Plate 32	B12	0	0	0	0	0
Plate 30	C8	0	0	0	0	0
Plate 29	C11	0	0	0	0	0
Plate 30	C12	0	0	0	0	0
Plate 32	C2	0	0	0	0	0
Plate 32	C3	0	0	0	0	0
Plate 32	C4	0	0	0	0	0
Plate 32	C5	0	0	0	0	0
Plate 32	C6	0	0	0	0	0
Plate 31	C9	0	0	0	0	0
Plate 32	C10	0	0	0	0	0
Plate 31	C11	0	0	0	0	0
Plate 32	C11	0	0	0	0	0
Plate 32	C12	0	0	0	0	0
Plate 30	D2	0	0	0	0	0
Plate 30	D4	0	0	0	0	0
Plate 31	D2	0	0	0	0	0
Plate 32	D3	0	0	0	0	0
Plate 32	D4	0	0	0	0	0
Plate 31	D5	0	0	0	0	0
Plate 32	D5	0	0	0	0	0
Plate 32	D6	0	0	0	0	0
Plate 32	D7	0	0	0	0	0
Plate 31	D8	0	0	0	0	0
Plate 32	D8	0	0	0	0	0
Plate 31	D9	0	0	0	0	0
Plate 31	D10	0	0	0	0	0
Plate 31	D11	0	0	0	0	0
Plate 31	D12	0	0	0	0	0
Plate 30	E2	0	0	0	0	0
Plate 30	E9	0	0	0	0	0
Plate 30	E11	0	0	0	0	0
Plate 30	E12	0	0	0	0	0
Plate 31	E2	0	0	0	0	0
Plate 31	E3	0	0	0	0	0
Plate 31	E4	0	0	0	0	0
Plate 32	E6	0	0	0	0	0
Plate 32	E7	0	0	0	0	0
Plate 31	E8	0	0	0	0	0
Plate 31	E12	0	0	0	0	0
Plate 32	E12	0	0	0	0	0
Plate 29	F7	0	0	0	0	0
Plate 30	F11	0	0	0	0	0
Plate 32	F3	0	0	0	0	0
Plate 32	F4	0	0	0	0	0
Plate 32	F6	0	0	0	0	0
Plate 31	F7	0	0	0	0	0
Plate 31	F9	0	0	0	0	0
Plate 31	F11	0	0	0	0	0
Plate 30	G2	0	0	0	0	0
Plate 32	G4	0	0	0	0	0
Plate 32	G6	0	0	0	0	0
Plate 31	G7	0	0	0	0	0
Plate 32	G7	0	0	0	0	0
Plate 31	G8	0	0	0	0	0
Plate 32	G8	0	0	0	0	0
Plate 31	G9	0	0	0	0	0
Plate 32	G10	0	0	0	0	0
Plate 32	G12	0	0	0	0	0
Plate 29	H12	0	0	0	0	0
Plate 32	H4	0	0	0	0	0
Plate 32	H5	0	0	0	0	0
Plate 31	H7	0	0	0	0	0
Plate 32	H7	0	0	0	0	0
Plate 32	H8	0	0	0	0	0
Plate 31	H9	0	0	0	0	0
Plate 32	H9	0	0	0	0	0
Plate 32	H10	0	0	0	0	0
Plate 31	H12	0	0	0	0	0
Plate 32	H12	0	0	0	0	0

[truncated: 6 more sheets: Plate 9, Plate 10, Plate 11, Plate 12, Plate 13, Plate 14]
