# Supplementary material for: Rsp5/NEDD4 and ESCRT regulate TDP-43 toxicity and turnover via an endolysosomal clearance mechanism
Source: J Cell Biol. 2026 Jan 7;225(2):e202212064. doi: 10.1083/jcb.202212064 (PMC12777955; doi:10.1083/jcb.202212064)
Supplement: Table S2 — summarizes all quantitative data and statistical tests within the study. [file jcb_202212064_tables2.xlsx]

## Sheet: Figure 1
Figure 1D						Ordinary one-way ANOVA with Tukey's multiple comparison test
	rep1	rep2	rep3	average	sd	p-value vs WT	*, P < 0.05; **, P < 0.01; ***, P < 0.001	Passed Shapiro-Wilks Test
WT	1	1	1	1	0
vps28∆	4.10294	3.9536	4.58218	4.21291	0.3284	<0.0001	***	Yes
rim8∆	2.48148	3.48999	2.90057	2.95735	0.506649	0.0003	***	Yes
ygr122w∆	1.85569	2.60987	2.36909	2.27821	0.385216	0.0108	*	Yes
rad6∆	1.62025	2.27875	1.89389	1.93096	0.33081	0.0757		Yes
mms2∆	1.57461	2.41456	1.84055	1.94324	0.429288	0.0707		Yes

## Sheet: Figure 2
Figure 2A						Ordinary one-way ANOVA with Tukey's multiple comparison test
	rep1	rep2	rep3	average	sd	p-value vs. WT		*, P < 0.05; **, P < 0.01; ***, P < 0.001
WT	1	1	1	1	0			Passed Shapiro-Wilks
vps28∆	4.00939	4.85322	5.10031	4.6543	0.572013	0.0046	**	Yes
vps36∆	4.56609	5.87493	6.41894	5.61998	0.952371	0.0006	***	Yes
vps27∆	2.74283	4.47008	6.64842	4.62044	1.95713	0.0049	**	Yes
vps2∆	2.33647	3.12875	2.78382	2.74968	0.397243	0.2684	ns	Yes
vps4∆	1.99883	2.03617	1.76281	1.9326	0.148229	0.8186	ns	Yes
Figure 2B						Ordinary one-way ANOVA with Tukey's multiple comparison test
	rep1	rep2	rep3	average	sd	p-value vs. WT
WT	1.035	1.24561	1.34983	1.21015	0.160386
vps28∆	2.22277	2.36444	1.97927	2.18883	0.194815	0.0004	***	Yes
vps36∆	2.30675	2.51832	2.14917	2.32475	0.185234	0.0001	***	Yes
vps27∆	2.4094	2.53073	2.05696	2.33236	0.246097	0.0001	***	Yes
vps2∆	1.33175	1.51185	1.27094	1.37151	0.125281	0.8922	ns	Yes
vps4∆	1.51596	1.4498	1.82	1.59525	0.197428	0.1979	ns	Yes
Figure 2C	rep1	rep2	rep3													Ordinary two-way ANOVA with Tukey's multiple comparison test		Passed Shapiro-Wilks
	WT	WT	WT	average	sd		average	WT	vps36∆	vps4∆			WT	vps36∆	vps4∆	p-value vs WT		Yes
0hr	1	1	1	1	0		0hr	1	1	1		6hr	0.556536	0.71572	0.638661
6hr	0.556536	0.298754	0.297736	0.384342	0.149125		6hr	0.384342	0.680724	0.697011		6hr	0.298754	0.795274	0.770761	0.0025	**
12hr	0.289074	0.24632	0.2887	0.274698	0.024577		12hr	0.274698	0.693969	0.621489		6hr	0.297736	0.531177	0.681611	0.0015	**
24hr	0.166523	0.146356	0.199513	0.170797	0.0268351		24hr	0.170797	0.841232	0.73182
													WT	vps36∆	vps4∆	p-value vs WT
	vps36∆	vps36∆	vps36∆	average	sd		SD	WT	vps36∆	vps4∆		12hr	0.289074	0.819228	0.646354
0hr	1	1	1	1	0		0hr	0	0	0		12hr	0.24632	0.8223	0.544203	<0.0001	***
6hr	0.71572	0.795274	0.531177	0.680724	0.135482		6hr	0.149125	0.135482	0.0673831		12hr	0.2887	0.440378	0.673911	0.0005	***
12hr	0.819228	0.8223	0.440378	0.693969	0.219621		12hr	0.024577	0.219621	0.0683357
24hr	0.893637	0.895147	0.734911	0.841232	0.0920797		24hr	0.0268351	0.0920797	0.0506453			WT	vps36∆	vps4∆	p-value vs WT
												24hr	0.166523	0.893637	0.735118
	vps4∆	vps4∆	vps4∆	average	sd							24hr	0.146356	0.895147	0.679606	<0.0001	***
0hr	1	1	1	1	0							24hr	0.199513	0.734911	0.780736	<0.0001	***					]
6hr	0.638661	0.770761	0.681611	0.697011	0.0673831
12hr	0.646354	0.544203	0.673911	0.621489	0.0683357
24hr	0.735118	0.679606	0.780736	0.73182	0.0506453
Figure 2D
Vps28 colocalization	rep 1	rep 2	rep 3	average
TDP-43 foci	87	52	56	65
#colocalized	46	34	39	39.6667
%colocalization	0.528736	0.653846	0.696429	0.626337
Vps36 colocalization	rep 1	rep 2	rep 3
TDP-43 foci	113	75	76	88
#colocalized	80	55	49	61.3333
%colocalization	0.707965	0.733333	0.644737	0.695345
Vps4 colocalization	rep 1	rep 2	rep 3
TDP-43 foci	70	76	91	79
#colocalized	51	63	67	60.3333
%colocalization	0.728571	0.828947	0.736264	0.764594

## Sheet: Figure 3
Figure 3B						Ordinary one-way ANOVA with Tukey's multiple comparison test
	rep1	rep2	rep3	average	sd	p-value vs. WT 25C		*, P < 0.05; **, P < 0.01; ***, P < 0.001
WT 25C	1.40323	1.45638	1.82677	1.56212	0.230727			passed Shapiro-Wilks
WT 37C	1.91743	1.79082	1.53261	1.74695	0.196125	0.841603		Yes
rsp5-3 25C	1.5974	1.91716	1.72727	1.74728	0.160815	0.840933		Yes
rsp5-3 37C	2.33939	3.10674	3.05556	2.8339	0.429016	0.00209625	**	Yes
Figure 3C
	rep1	rep2	rep3	average	sd														Ordinary two-way ANOVA with Tukey's multiple comparison test		Passed Shapiro-Wilks
WT 25C 0hr	1	1	1	1	0		average	WT 25C	WT 35C	rsp5-3 25C	rsp5-3 35C			WT 25C	WT 35C	rsp5-3 25C	rsp5-3 35C		p-value vs WT 35C		Yes
WT 25C 6hr	0.417861	0.493449	0.752532	0.554614	0.175519		0hr	1	1	1	1		6hr	0.417861	0.220457	0.489544	0.741466	WT 25C	0.2619
WT 25C 12hr	0.398896	0.477143	0.694803	0.523614	0.15333		6hr	0.554614	0.366838	0.551768	0.803255		6hr	0.493449	0.331889	0.603677	0.794113	rsp5-3 25C	0.2742
WT 25C 24hr	0.302414	0.401304	0.582011	0.428576	0.141779		12hr	0.523614	0.368158	0.487331	0.712217		6hr	0.752532	0.548169	0.562081	0.874187	rsp5-3 35C	0.0007	***
WT 35C 0hr	1	1	1	1	0		24hr	0.428576	0.352135	0.42623	0.856269
WT 35C 6hr	0.220457	0.331889	0.548169	0.366838	0.166628									WT 25C	WT 35C	rsp5-3 25C	rsp5-3 35C		p-value vs WT 35C
WT 35C 12hr	0.266689	0.348436	0.48935	0.368158	0.112633		sd	WT 25C	WT 35C	rsp5-3 25C	rsp5-3 35C		12hr	0.398896	0.266689	0.359973	0.613125	WT 25C	0.4229
WT 35C 24hr	0.112932	0.46682	0.476652	0.352135	0.207214		0hr	0	0	0	0		12hr	0.477143	0.348436	0.424394	0.669066	rsp5-3 25C	0.6403
rsp5-3 25C 0hr	1	1	1	1	0		6hr	0.175519	0.166628	0.0577614	0.0668309		12hr	0.694803	0.48935	0.677625	0.854461	rsp5-3 35C	0.0089	**
rsp5-3 25C 6hr	0.489544	0.603677	0.562081	0.551768	0.0577614		12hr	0.15333	0.112633	0.167918	0.126323
rsp5-3 25C 12hr	0.359973	0.424394	0.677625	0.487331	0.167918		24hr	0.141779	0.207214	0.0558298	0.172432			WT 25C	WT 35C	rsp5-3 25C	rsp5-3 35C		p-value vs WT 35C
rsp5-3 25C 24hr	0.365002	0.439368	0.474319	0.42623	0.0558298								24hr	0.302414	0.112932	0.365002	0.667335	WT 25C	0.8716
rsp5-3 35C 0hr	1	1	1	1	0								24hr	0.401304	0.46682	0.439368	1.00515	rsp5-3 25C	0.8815
rsp5-3 35C 6hr	0.741466	0.794113	0.874187	0.803255	0.0668309								24hr	0.582011	0.476652	0.474319	0.896323	rsp5-3 35C	0.0001	***
rsp5-3 35C 12hr	0.613125	0.669066	0.854461	0.712217	0.126323
rsp5-3 35C 24hr	0.667335	1.00515	0.896323	0.856269	0.172432
Figure 3D
Ear1	rep 1	rep 2	rep 3	average
TDP-43 foci	63	113	94	90
# colocalized	51	89	76	72
%colocalization	0.809524	0.787611	0.808511	0.801882
Ssh4	rep 1	rep 2	rep 3
TDP-43 foci	68	61	76	68.3333
# colocalized	53	52	62	55.6667
%colocalization	0.779412	0.852459	0.815789	0.815887
Rim8	rep 1	rep 2	rep 3
TDP-43 foci	117	61	74	84
# colocalized	104	58	58	73.3333
%colocalization	0.888889	0.95082	0.783784	0.874497
Rsp5	rep 1	rep 2	rep 3
TDP-43 foci	97	52	55	68
# colocalized	79	34	45	52.6667
%colocalization	0.814433	0.653846	0.818182	0.762154
Figure 3F	WT + EV	WT + rsp5-OE	vps4∆ + EV	vps4∆ + rsp5-OE	vps28∆ + EV	vps28∆ + rsp5-OE
Rep1	1.06539	0.455453	1.22956	0.973409	2.13087	1.57382
Rep2	0.934607	0.421788	1.1571	1.00809	2.76879	4.31808
Rep3	1	0.454819	1.21785	1.40888	3.92511	6.14898
Average	1	0.44402	1.2015	1.13013	2.94159	4.01363
STDEV	0.0653934	0.0192561	0.0388988	0.24203	0.909516	2.30272
P-value	WT	0.003	vps4∆	0.662	vps28∆	0.515	WT	Welch's 2-tail t-test; assume unequal variance
		**					vps4∆	Welch's 2-tail t-test; assume unequal variance
Passed Shapiro-Wilks	yes	yes	yes	yes	yes	yes	vps28∆	Welch's 2-tail t-test; assume unequal variance
TDP-43 ratio Rsp5-OE:EV	WT	vps4∆	vps28∆
	0.455453	0.815711	0.738583
	0.421788	0.844773	1.29015
	0.454819	1.15686	1.83719

## Sheet: Figure 4
Figure 4A
	rep1	rep2	rep3
	WT	WT	WT	average	sd		*, P < 0.05; **, P < 0.01; ***, P < 0.001
0	1	1	1	1	0
24	0.639942	0.838832	0.745886	0.741554	0.0995156
48	0.570519	0.702951	0.567677	0.613715	0.0772931
72	0.499077	0.58199	0.520296	0.533788	0.0430716
	VPS4DN	VPS4DN	VPS4DN	average	sd		Ordinary 2 way anova with tukey's multiple comparison test
0	1	1	1	1	0			Passed Shapiro-Wilks
24	1.20129	0.861044	0.903458	0.988597	0.185414	0.0112	*	yes
48	0.972992	0.942632	0.911955	0.942526	0.0305183	0.0015	**
72	1.14802	0.805529	0.834616	0.929388	0.189897	0.0003	***
Figure 4C
cells	WT nuc	WT cyto		cells	VPS4DN nuc	VPS4DN cyto
1	2779.99	1002.06		1	5173.09	1797.66
2	3006.49	995.804		2	4930.74	2467.01
3	2764.49	1154.99		3	4615.42	1641.85
4	3232.34	1048.62		4	5206.95	2644.59
5	3310.72	1272.7		5	4600.02	2057.08
6	3106.01	1363.88		6	4950.28	2082.95
7	3197.29	1255.63		7	4536.47	2302.96
8	3131.89	1332.96		8	5028.16	1428.07
9	3366.83	1379.59		9	2759.49	1923.62
10	3246.11	982.015		10	2619.86	1993.68
11	3187.11	1235.8		11	2823.81	2105.32
12	2633.26	871.429		12	3059.09	2673.77
13	4283.66	1165.19		13	5732.28	2382.97
14	3743.87	1387.2		14	5086.4	2104.18
15	4048.61	1203.07		15	4069.6	2460.23
average	3269.24	1176.73		average	4346.11	2137.73
sd	455.126	163.857		sd	1027.73	357.327
				pvalue			Student T-test	Passed Shapiro-Wilks
			WT nuc vs VPS4DN nuc	0.0128	*			No, non-parametric, Mann-Whitney
			WT cyto vs VPS4DN cyto	3.17211e-10	***			Yes, assume unequal variance, Welch's 2-tail t-test
Figure 4D
rep1	total cells	cells with cytoplasmic TDP43	%cells
WT	58	4	6.89655
VPS4DN	53	27	50.9434
rep2	total cells	cells with cytoplasmic TDP43	%cells
WT	57	6	10.5263
VPS4DN	50	30	60
rep3	total cells	cells with cytoplasmic TDP43	%cells
WT	52	4	7.69231
VPS4DN	70	37	52.8571
	WT	VPS4DN
	6.89655	50.9434
	10.5263	60
	7.69231	52.8571
average	8.37173	54.6002
sd	1.90788	4.77327
Welch's t-test, 2 tails, assume unequal variance				Passed Shapiro-Wilks
p-value vs WT		0.0012	**	Yes
Figure 4E
hemocytometer counts	rep1	rep2	rep3	average
WT	50	46	45	47
WT+VPS4DN	38	45	40.5	41.1667
TDP-43-GFP	37	38	35.5	36.8333
TDP-43-GFP+VPS4DN	19	22	18.5	19.8333
TDP-35-GFP	33	35	31	33
TDP-35-GFP+VPS4DN	12	11	15	12.6667
	WT	WT+VPS4DN		TDP-43-GFP	TDP-43-GFP+VPS4DN		TDP-35-GFP	TDP-35-GFP+VPS4DN
rep1	106.383	80.8511		78.7234	40.4255		70.2128	25.5319
rep2	97.8723	95.7447		80.8511	46.8085		74.4681	23.4043
rep3	95.7447	86.1702		75.5319	39.3617		65.9574	31.9149
average	100	87.5887		78.3688	42.1986		70.2128	26.9504
stdev	5.62926	7.54745		2.67725	4.02759		4.25532	4.42908
Ordinary one-way ANOVA with Tukey's multiple comparison test
p-value		0.0844803			<0.0001	***		<0.0001	***
Passed Shapiro-Wilks		yes	yes	yes	yes	yes	yes	yes

## Sheet: Figure 5
Figure 5A	TDP-43-GFP/GAPDH							NEDD4/GAPDH
	rep1	rep2	rep3						rep1	rep2	rep3
	ctrl	ctrl	ctrl	average	sd				ctrl	ctrl	ctrl	average	sd	*, P < 0.05; **, P < 0.01; ***, P < 0.001
0	1	1	1	1	0			0	1	1	1	1	0
24	0.756534	0.748331	0.776564	0.760476	0.0145233			24	0.859907	0.994319	0.950624	0.93495	0.0685631
48	0.620646	0.584167	0.648572	0.617795	0.032297			48	0.681353	0.695907	0.630313	0.669191	0.0344467
72	0.455497	0.489063	0.565238	0.503266	0.0562324			72	0.629885	0.70009	0.6624	0.664125	0.0351343	Passed Shapiro-Wilks
						Ordinary 2-way ANOVA with tukey's multiple comparison								Yes
	NEDD4 KD	NEDD4 KD	NEDD4 KD	average	sd	p-value vs WT			NEDD4 KD	NEDD4 KD	NEDD4 KD	average	sd
0	1	1	1	1	0			0	0.436419	0.46052	0.45355	0.450163	0.0124027
24	0.93059	0.905141	0.809138	0.881623	0.0640506	0.001	***	24	0.361602	0.468114	0.484449	0.438055	0.0667121
48	0.836577	0.813268	0.80946	0.819768	0.014681	<0.0001	***	48	0.453432	0.533763	0.487525	0.491574	0.0403182
72	0.81112	0.715492	0.759241	0.761951	0.0478717	<0.0001	***	72	0.324196	0.467496	0.361635	0.384442	0.0743226
Figure 5B						Welch's t-test, 2 tails, assume unequal variance, welsh's
	rep1	rep2	rep3	average	sd	p-value vs WT
WT	1	1	1	1	0			Passed Shapiro-Wilks
NEDD4 OE	0.769058	0.761362	0.663741	0.731387	0.058709	0.002	**	yes
Figure 5C
hemocytometer counts	rep1	rep2	rep3	average					Pass Shapiro-Wilks
WT	40.5	42	44	42.1667
WT+NEDD4 OE	40	39.5	41.5	40.3333					yes
TDP-43-GFP	35	33.5	34	34.1667					yes
TDP-43-GFP+NEDD4 OE	40	38.25	37.5	38.5833					yes
TDP-35-GFP	32	33.25	30.5	31.9167					yes
TDP-35-GFP+NEDD4 OE	36.25	37.5	38.5	37.4167					yes
	WT	WT+NEDD4 OE		TDP-43-GFP	TDP-43-GFP+NEDD4 OE		TDP-35-GFP	TDP-35-GFP+NEDD4 OE
rep1	96.0474	94.8617		83.004	94.8617		75.8893	85.9684
rep2	99.6047	93.6759		79.4466	90.7115		78.8538	88.9328
rep3	104.348	98.419		80.6324	88.9328		72.332	91.3043
average	100	95.6522		81.0277	91.502		75.6917	88.7352
stdev	4.16429	2.46838		1.81129	3.04245		3.26536	2.67347
Ordinary one-way ANOVA		0.5119			0.0105	*		0.0019	**
hemocytometer counts	rep1	rep2	rep3	average					Passed Shapiro-Wilks
WT	39	43	46	42.6667
WT+NEDD4 KD	39.5	38.25	36	37.9167					yes
TDP-43-GFP	33.5	36	34.5	34.6667					yes
TDP-43-GFP+NEDD4 KD	12	17.5	13	14.1667					yes
TDP-35-GFP	33	30.5	32.25	31.9167					yes
TDP-35-GFP+NEDD4 KD	16	12.5	10.5	13					yes
	WT	WT+NEDD4 KD		TDP-43-GFP	TDP-43-GFP+NEDD4 KD		TDP-35-GFP	TDP-35-GFP+NEDD4 KD
rep1	91.4062	92.5781		78.5156	28.125		77.3438	37.5
rep2	100.781	89.6484		84.375	41.0156		71.4844	29.2969
rep3	107.812	84.375		80.8594	30.4688		75.5859	24.6094
average	100	88.8672		81.25	33.2031		74.8047	30.4688
stdev	8.23098	4.15699		2.94915	6.86656		3.0068	6.52472
Ordinary one-way ANOVA		0.2276			<0.0001	***		<0.0001	***
Figure 5D
	rep1	rep2	rep3
TDP-43 cytoplasmic foci	38	32	29
colocalized NEDD4-mCherry	22	19	14
cell #	62	58	53	average	sd
%colocalization	0.578947	0.59375	0.482759	0.551819	0.060264

## Sheet: Figure 6
Figure 6B	NEDD4 fluorescence intensity			shScr	Rep	Average	STDEV		*, P < 0.05; **, P < 0.01; ***, P < 0.001
	shScr	shNEDD4			1	490458	273383
Rep1	662492	69804.5			2	499197	187232
	776743	50235.3			3	806068	126014
	323067	52386.5			4	627282	311662
	199529	104814			total	599483	246869
		476868
		181830		shNEDD4	Rep	Average	STDEV
		89371.4			1	145031	141177
		134938			2	249972	52107.9
					3	191051	123777
Rep2	692778	266507			4	249727	167676
	654535	172482			5	235275	105411
	225045	282668			6	201080	73968.6
	480055	278232			total	207000	122623
	443574
				P-value:shScr vs shNEDD4		0.0107035		*
Rep3	766422	331543		Welch's t-test, 2 tails assume unequal variance
	714100	174684		passed Shapiro-Wilks test	yes
	751567	141362
	992182	118053
		403141
		304788
		109082
		63992.8
		72811.8
Rep4	281573	61354.2
	1.0268e+06	28217
	673947	523309
	526813	273978
		263824
		255645
		341763
Rep5		84507.7
		359490
		254145
		112683
		208979
		322913
		304208
Rep6		320019
		209287
		177879
		119688
		178529
Figure 6C
Timepoint 1	Hours post photoconversion	scramble mean RFP signal	shNEDD4 mean RFP signal
Rep 1	0	1	1
Rep 2	0	1	1
Rep 3	0	1	1
avg total		1	1
Timepoint 2	Hours post photoconversion	scramble mean RFP signal	shNEDD4 mean RFP signal
Rep 1	6	0.836407	0.840055
Rep 2	6	0.809461	0.825684
Rep 3	6
avg total		0.822934	0.83287
Timepoint 3	Hours post photoconversion	scramble mean RFP signal	shNEDD4 mean RFP signal
Rep 1	16	0.819133	0.83896
Rep 2	16	0.811313	0.824841
Rep 3	16
avg total		0.815223	0.831901
Timepoint 4	Hours post photoconversion	scramble mean RFP signal	shNEDD4 mean RFP signal
Rep 1	24	0.665727	0.744818
Rep 2	24
Rep 3	24	0.68518	0.698348
avg total		0.675453	0.721583
Timepoint 5	Hours post photoconversion	scramble mean RFP signal	shNEDD4 mean RFP signal
Rep 1	28	0.66441	0.796016
Rep 2	28	0.608338	0.697029
Rep 3	28	0.56184	0.736096
avg total		0.611529	0.743047
Timepoint 6	Hours post photoconversion	scramble mean RFP signal	shNEDD4 mean RFP signal
Rep 1	45	0.66474	0.691662
Rep 2	45	0.495582	0.586527
Rep 3	45	0.570276	0.65794
avg total		0.576866	0.645376
Half-Life calculation	Equation	R^2	time constant	Half-Life (h)	p-value - sum of squares F-test
scramble	y=e^-0.01468t	0.8468	0.01468	47.2	0.0089	**
shNEDD4	y=e^-0.01091t	0.8183	0.01091	63.5

## Sheet: Figure 7
Figure 7B
rep 1	cells with giant endosomes	total cells	% cells with giant endosomes				rep1	rep2	rep3	avg	sd	Passed Shapiro-Wilks		*, P < 0.05; **, P < 0.01; ***, P < 0.001
TDP-43-GFP	40	122	0.327869			HEK293 WT	0.0242915	0.0304878	0.0291262	0.0279685	0.00325634	yes
TDP-35-GFP	24	164	0.146341			HEK293+TDP-43-GFP	0.327869	0.289256	0.368421	0.328515	0.0395864	yes
WT	6	247	0.0242915			HEK293+TDP-35-GFP	0.146341	0.169492	0.230769	0.182201	0.0436252	yes
rep2	cells with giant endosomes	total cells	% cells with giant endosomes
TDP-43-GFP	35	121	0.289256			HEK293 WT	HEK293+TDP-43-GFP	HEK293+TDP-35-GFP
TDP-35-GFP	20	118	0.169492			0.0242915	0.327869	0.146341
WT	5	164	0.0304878			0.0304878	0.289256	0.169492
						0.0291262	0.368421	0.230769
	cells with giant endosomes	total cells	% cells with giant endosomes			Ordinary one-way ANOVA with Tukey's multiple comparison test
TDP-43-GFP	42	114	0.368421			p-value vs WT	9.16947e-05	0.00350336
TDP-35-GFP	21	91	0.230769				***	***
WT	3	103	0.0291262
Figure 7C
							Ordinary one-way ANOVA with Tukey's multiple comparison test
	rep1	rep2	rep3	average	sd	p-value vs WT
WT	2.98032	2.72943	3.12931	2.94636	0.202092			Passed Shapiro-Wilks
TDP-43	5.14239	4.60812	4.971	4.90717	0.272793	8.76253e-05	***	yes
TDP-35	4.38252	4.19385	4.54318	4.37318	0.174853	0.000524851	***	yes

## Sheet: Figure 8
Figure 8C											*, P < 0.05; **, P < 0.01; ***, P < 0.001
	total cells	cells with intraluminal TDP-43	% cells with intraluminal TDP43
DMSO	53	4	7.54717							Ordinary one-way ANOVA with Tukey's multiple comparison test
CHQ	51	41	80.3922				average	sd	p-value
DMSO and NEDD4 KD	56	4	7.14286			DMSO	7.69515	0.209281
CHQ and NEDD4 KD	59	18	30.5085			DMSO and NEDD4 KD	6.45604	0.971301	0.978825
						CHQ	82.0143	2.294
	total cells	cells with intraluminal TDP-43	% cells with intraluminal TDP43			CHQ and NEDD4 KD	26.2542	6.0164	0.00023866	***
DMSO	51	4	7.84314								N=2 too small for Shapiro-Wilks
CHQ	55	46	83.6364
DMSO and NEDD4 KD	52	3	5.76923
CHQ and NEDD4 KD	50	11	22

## Sheet: Figure S1
Rsp5 adaptor null data
TDP-43 Strains	Rep1	Rep2	Rep3		TDP-43 Strains	Avg	Stdev	p-value vs WT; Ordinary one way anova with Tukey's multiple comparison test	*, P < 0.05; **, P < 0.01; ***, P < 0.001	Passed Shapiro-Wilks
WT	1	1	1		BY	1	0
rim8∆	2.22546	1.71872	2.22484		rim8∆	2.05634	0.292388	0.0277	*	yes
ear1∆	1.14117	0.433787	0.898435		ear1∆	0.824464	0.359445	>0.999		yes
ssh4∆	0.962548	1.20766	0.86124		ssh4∆	1.01048	0.178117	>0.999		yes
art1∆	0.799614	1.24528	1.22135		art1∆	1.08875	0.250683	>0.999		yes
art5∆	2.385	1.35575	1.73683		art5∆	1.82586	0.520372	0.1603		yes
art7∆	1.9544	1.57556	1.01004		art7∆	1.51333	0.475249	0.7583		yes
rcr1∆	0.481533	1.49396	0.842037		rcr1∆	0.939177	0.513156	>0.999		yes
rcr2∆	1.18532	0.967358	1.24835		rcr2∆	1.13367	0.147441	>0.999		yes
tre1∆	1.13612	1.60585	1.17119		tre1∆	1.30438	0.261665	0.9907		yes
sna4∆	1.25979	1.65401	0.942448		sna4∆	1.28542	0.35647	0.9945		yes
bul3∆	0.661073	0.605791	1.02513		bul3∆	0.763999	0.227831	0.9989		yes

## Sheet: Figure S3
Endogenous TDP-43 IP data
									*, P < 0.05; **, P < 0.01; ***, P < 0.001	Passed Shapiro-Wilks
NEDD4 TDP-43 IP	rep1	rep2	rep3	rep4	average	stdev	t-test sictrl vs siNEDD4 only		Welch's 2 tail t-test assume unequal variance
siCtrl	1	1		1	1	0	0.00812668	no drug	**
siCtrl + CHQ		10.6629		19.3192	14.9911	4.32819	0.128733	CHQ		N too small
siNEDD4	0.228688	0.248133			0.238411	0.00972249	t-test No Drug vs CHQ only			N too small
siNEDD4 + CHQ		2.77134		4.85729	3.81431	1.04298	0.0226192	siCtrl	*	N too small
							0.0755612	siNEDD4
VPS4A TDP-43 IP	rep1	rep2	rep3	rep4	average	stdev	t-test sictrl vs siNEDD4 only
siCtrl	1	1	1	1	1	0	0.00622114	no drug	**
siCtrl + CHQ		5.06991		2.39322	3.73156	1.8927	0.3982	CHQ		N too small
siNEDD4	0.594812	0.661406	0.597371	0.802448	0.664009	0.0972982	t-test No Drug vs CHQ only			Yes
siNEDD4 + CHQ		3.56603	2.12815	1.98907	2.56108	0.873081	0.0290258	siCtrl	*	Yes
							0.00665957	siNEDD4	**

[truncated: 1 more sheets: Figure S4]
