# Supplementary material for: Rsp5/NEDD4 and ESCRT regulate TDP-43 toxicity and turnover via an endolysosomal clearance mechanism
Source: J Cell Biol. 2026 Jan 7;225(2):e202212064. doi: 10.1083/jcb.202212064 (PMC12777955; doi:10.1083/jcb.202212064)
Supplement: Table S3 — summarizes yeast strains, human cell lines, plasmids, antibodies, and siRNAs used in the study. [file jcb_202212064_tables3.xlsx]

## Sheet: Sheet1
Yeast strains
Name	Properties	Source
yRB001	MATa his3∆0 leu2∆0 met15∆0 ura3∆0	BY4741
yRB153	MATa his3∆0 leu2∆0 met15∆0 ura3∆0 vps28∆::KANMX	GE Collection
yRB154	MATa his3∆0 leu2∆0 met15∆0 ura3∆0 vps36∆::KANMX	GE Collection
yRB152	MATa his3∆0 leu2∆0 met15∆0 ura3∆0 vps27∆::KANMX	GE Collection
yRB163	MATa his3∆0 leu2∆0 met15∆0 ura3∆0 vps2∆::KANMX	GE Collection
yRB142	MATa his3∆0 leu2∆0 met15∆0 ura3∆0 vps4∆::KANMX	GE Collection
yRB369	MATa his3∆0 leu2∆0 met15∆0 ura3∆0 rim8∆::KANMX	GE Collection
yRB370	MATa his3∆0 leu2∆0 met15∆0 ura3∆0 ygr122w∆::KANMX	GE Collection
yRB371	MATa his3∆0 leu2∆0 met15∆0 ura3∆0 mms2∆::KANMX	GE Collection
yRB372	MATa his3∆0 leu2∆0 met15∆0 ura3∆0 rad6∆::KANMX	GE Collection
yRB241	MATa his3Δ0, leu2Δ0, ura3Δ0, met15Δ0, RSP5::rsp5-3-KANMX	Li et al., 2011
GFP-Vps28	MATa his3∆0 leu2∆0 met15∆0 GFP-VPS28::URA3	Maya Schuldiner; Yofi et al., 2016
GFP-Vps36	MATa his3∆0 leu2∆0 met15∆0 GFP-VPS36::URA3	Maya Schuldiner; Yofi et al., 2016
GFP-Vps4	MATa his3∆0 leu2∆0 met15∆0 GFP-VPS4::URA3	Maya Schuldiner; Yofi et al., 2016
GFP-Rsp5	MATa his3∆0 leu2∆0 met15∆0 GFP-RSP5::URA3	Maya Schuldiner; Yofi et al., 2016
GFP-Rim8	MATa his3∆0 leu2∆0 met15∆0 GFP-RIM8::URA3	Maya Schuldiner; Yofi et al., 2016
GFP-Ssh4	MATa his3∆0 leu2∆0 met15∆0 GFP-SSH4::URA3	Maya Schuldiner; Yofi et al., 2016
GFP-Ear1	MATa his3∆0 leu2∆0 met15∆0 GFP-EAR1::URA3	Maya Schuldiner; Yofi et al., 2016
Antibodies
Name	Company	Species	Catalog/Clone Number
GFP	enQuirebio	Rabbit	QAB10298
GAPDH	Invitrogen	Mouse	MA5-15738
TDP-43	Proteintech	Rabbit	10782-2-AP
TDP-43	R&D	Mouse	671834
NEDD4	Proteintech	Rabbit	21698-1-AP
Ubiquitin	Santa Cruz	Mouse	sc-8017
mCherry	Abcam	Rabbit	ab167453
Rab7	Abcam	Rabbit	ab137029
LC3B	Cell Signaling	Rabbit	3868S
Rab5	Abcam	Rabbit	ab109534
LAMP1	Proteintech	Rabbit	21997-1-AP
CD63	Developmental Studies Hybridoma Bank	Mouse	H5C6
Alpha-Tubulin	Proteintech	Mouse	66031
K63 Ubiquitin	Abcam	Rabbit	ab179434
K48 Ubiquitin	Cell Signaling	Rabbit	D905
Plasmids
Name	Properties	Reference	Host
pRB43	pRS416; Cen; URA3 marker (empty vector)	Sikorski and Hieter., 1989	Yeast
pRB109	Gal TDP-43-YFP; Cen; URA3 marker	Johnson et al., 2009	Yeast
pRB194	Gal-TDP-43-mRuby2; Cen; URA3 marker	Liu et al., 2017	Yeast
pRB232	Gal-TDP-43; Cen; URA3 marker	Liu et al., 2017	Yeast
pRB476	Rsp5; 2u; LEU2 marker	This study	Yeast
pRB334	pCI-neo.mCherry-NEDD4	Nabhan et al., 2010	Mammalian
pRB475	pEGFP-VSP4-E228Q (Addgene #80351)	Votteler et al., 2016	Mammalian
pRB506	HA-Ub (Addgene #17608)	Lim et al., 2005	Mammalian
pRB511	pRS425; 2u; LEU2 marker (empty vector)	Christianson et al, 1992	Yeast
pRB540	pGIPZ non-silencing lentiviral shRNA control	Horizon Discovery	Mammalian
pRB543	pGIPZ-NEDD4 V2LHS_254872 (shRNA)	Horizon Discovery	Mammalian
si/shRNAs
Name	design ID	Sense Sequence (5'-3')	Antisense Sequence (5'-3')	source
siNEDD4	hs.Ri.NEDD4.13.3	ACUGGGCAUUCUCAAUACUUGAATA	UAUUCAAGUAUUGAGAAUGCCCAGUAA	IDT DsiRNA
shNEDD4	pGIPZ-NEDD4 V2LHS_254872 (shRNA)		ATATCCTTCTTGGCAAGGC	Horizon Discovery
Human cell lines
Name	Properties	Source
HEK293A	Standard human cell culture model	ATCC
HEK293A TDP-43-GFP	TDP-43 GFP retroviral integration (~2x TDP-43 expression total)	Liu et al, 2017
HEK293A TDP-35-GFP	TDP-35 GFP retroviral integration	Liu et al, 2017
TDP-43-Dendra2 iNeurons	Photoswitchable TDP-43 iPSC-derived model	Weskamp et al, 2020
